# Supplementary material for: REV-ERBα and REV-ERBβ function as key factors regulating Mammalian Circadian Output
Source: Sci Rep. 2019 Jul 15;9:10171. doi: 10.1038/s41598-019-46656-0 (PMC6629614; doi:10.1038/s41598-019-46656-0)
Supplement: Supplementary file 2 — Supplementary Table S1 [file 41598_2019_46656_MOESM2_ESM.xlsx]

## Sheet: Cycling_WT
GeneID	chr	start	end	strand	mRNA.Length.avg.	Gene.Length.avg.	Copies.in.Genome	Category	Symbol	Description	LocusLink	WT12..exons..Total..17307380.0..RPKM	WT16..exons..Total..20139967.5..RPKM	WT20..exons..Total..18648050.0..RPKM	WT24..exons..Total..14330109.5..RPKM	WT28..exons..Total..14835978.0..RPKM	WT32..exons..Total..15925233.5..RPKM	WT36..exons..Total..16422939.5..RPKM	WT40..exons..Total..17445518.0..RPKM	WT44..exons..Total..22694934.5..RPKM	WT48..exons..Total..14712975.5..RPKM	WT52..exons..Total..20393859.5..RPKM	WT56..exons..Total..18537641.0..RPKM	KO12..exons..Total..13675554.0..RPKM	KO16..exons..Total..13654471.5..RPKM	KO20..exons..Total..19295393.5..RPKM	KO24..exons..Total..17403929.0..RPKM	KO28..exons..Total..19648865.5..RPKM	KO32..exons..Total..14363965.5..RPKM	KO36..exons..Total..16300553.0..RPKM	KO40..exons..Total..13737135.5..RPKM	KO44..exons..Total..21433197.5..RPKM	KO48..exons..Total..21675509.5..RPKM	KO52..exons..Total..18903225.0..RPKM	KO56..exons..Total..19461122.0..RPKM	ARS_pvalue_WT	ARS_BH.Q_WT	ARS_period_WT	ARS_adjphase_WT	ARS_amplitude_WT	JTK_pvalue_WT	JTK_BH.Q_WT	JTK_period_WT	JTK_adjphase_WT	JTK_amplitude_WT	LS_pvalue_WT	LS_BH.Q_WT	LS_period_WT	LS_adjphase_WT
uc007aja.2	chr1	14753346	14755966	-	1715	2620	1	coding	Msc	Mus musculus musculin (Msc), mRNA.	17681	3.23427	4.16907	3.97106	2.4007	2.06338	2.47146	2.87587	2.82429	3.82819	3.0714	2.55894	2.79944	5.99056	4.14222	5.00127	2.73053	4.30295	2.47623	2.9869	6.26083	4.82889	4.78836	3.59357	2.69656	0.0194795	0.303968	26.973	16.9076	0.655393	0.0572696	1	28	16	0.90654	0.185358	1	26.4257	17.6959
uc007aoc.2	chr1	33852052	33907767	-	2431	55715	1	coding	Bend6	Mus musculus BEN domain containing 6 (Bend6), transcript variant 1, mRNA.	320705	0.915049	0.837414	0.639705	0.775049	0.720895	0.942805	1.25237	1.0257	0.860954	0.712943	0.746307	0.843226	0.54143	0.51214	0.660881	0.508167	0.868812	0.615714	0.719213	0.703699	0.690924	0.835023	0.663711	0.82435	0.000911328	0.206347	27.7222	8.47903	0.208345	0.0175407	0.926246	28	8	0.151057	0.122148	1	28	8.44964
uc007asi.1	chr1	37878890	37890411	-	1222	11521	1	coding	Mitd1	Mus musculus MIT, microtubule interacting and transport, domain containing 1 (Mitd1), mRNA.	69028	3.8535	4.18511	5.61701	4.25437	3.50257	3.95671	4.43474	4.87841	5.75123	3.69871	4.7951	5.7829	4.90679	5.18406	4.15625	5.47782	5.01855	5.09891	6.30043	4.6763	4.61984	5.85182	5.12993	5.71873	0.0212399	0.313026	20.264	19.4716	0.784792	0.0572696	1	20	0	0.75494	0.499381	1	20	0.371652
uc007atd.2	chr1	39194272	39363240	+	4159	168968	1	coding	Npas2	Mus musculus neuronal PAS domain protein 2 (Npas2), mRNA.	18143	3.43144	3.12194	3.1783	2.76012	2.25273	2.22698	2.64264	3.34225	3.20485	2.81086	2.16345	2.40603	4.29878	3.8916	3.68226	4.49692	4.57662	4.89624	4.04903	3.94695	4.43681	4.39275	4.58543	4.63313	0.00746321	0.268686	24	17.5691	0.450727	0.032459	0.970134	28	14	0.488692	0.0706031	1	25.8039	15.0509
uc007bke.1	chr1	71652837	71657457	+	823	4620	1	coding	Apol7d	Mus musculus apolipoprotein L 7d (Apol7d), long non-coding RNA.	100042814	43.6325	40.2107	25.7699	38.0712	49.4676	38.111	35.0693	26.815	32.3376	39.5581	38.0716	35.1326	43.092	36.3511	41.341	31.5218	44.9261	38.3199	25.2323	32.9923	36.5089	40.5013	41.2345	42.6123	0.00932653	0.272238	21.9341	7.70998	7.25415	0.032459	0.970134	20	10	6.54563	0.208883	1	20	8.41983
uc007bnf.2	chr1	74792019	74804175	+	1957	12156	1	coding	Wnt10a	Mus musculus wingless-type MMTV integration site family, member 10A (Wnt10a), mRNA.	22409	1.78621	1.95362	2.39764	2.10384	1.67045	1.62037	2.52025	2.12355	2.38664	1.82334	1.54094	1.62632	3.02656	2.41376	3.70752	3.02412	2.43155	2.18781	2.68024	5.31923	3.54037	3.50079	2.67614	2.9145	0.0169159	0.30166	22.1778	19.3683	0.353364	0.0089799	0.818266	24	20	0.303091	0.193879	1	21.8605	18.1764
uc007bvk.2	chr1	86303221	86307305	+	2593	4084	1	coding	B3gnt7	Mus musculus UDP-GlcNAc:betaGal beta-1,3-N-acetylglucosaminyltransferase 7 (B3gnt7), mRNA.	227327	1.25897	2.92017	2.05772	1.4398	1.44269	1.87678	2.20737	2.89591	1.77576	1.97899	1.70193	2.80852	2.56622	2.07592	3.038	2.03863	2.05105	1.94653	2.95737	4.35144	3.2298	3.54953	3.17243	3.41837	0.00800326	0.268686	21.234	17.1196	0.637593	0.558904	1	20	18	0.564806	0.282896	1	20	19.8017
uc007bvx.1	chr1	87080171	87096418	+	883	16247	1	noncoding	AK077157	Mus musculus adult male testis cDNA, RIKEN full-length enriched library, clone:4933415F08 product:lysyl-tRNA synthetase, pseudogene 1, full insert sequence.	NA	1.21054	0.5342	0.850225	0.790296	1.29769	1.17338	0.896462	0.616707	0.998023	0.923677	0.916271	0.763651	1.3664	0.912341	0.557583	0.748324	1.64266	0.70959	0.76424	0.82441	0.739742	0.888217	0.988524	1.22205	0.0208076	0.310019	20.6839	8.39233	0.245265	0.0968455	1	20	10	0.254782	0.309906	1	20	8.629
uc007bwd.1	chr1	87147655	87156136	-	2858	8481	1	coding	Ecel1	Mus musculus endothelin converting enzyme-like 1 (Ecel1), transcript variant 1, mRNA.	13599	0.707578	0.208478	0.309591	0.45171	0.483477	0.604205	1.00135	0.491383	0.485646	0.297267	0.283089	0.613432	0.191891	0.320312	0.362672	0.301566	0.195881	0.280131	0.343444	0.152824	0.187736	0.314777	0.333177	0.287667	0.00507657	0.244211	27.9161	6.70081	0.266912	0.0572696	1	28	8	0.266922	0.196064	1	27.7637	7.87461
uc007cav.1	chr1	91415982	91459328	-	5814	43346	1	coding	Per2	Mus musculus period circadian clock 2 (Per2), mRNA.	18627	4.88944	2.69015	1.1806	1.90841	3.62292	4.27155	3.62368	1.86832	1.79237	2.18608	3.06992	2.88093	3.92405	1.99655	1.14099	1.27982	2.95872	3.53841	2.50075	1.4837	1.32812	1.59497	2.44761	2.72654	5.4787e-07	0.00818737	23.7619	11.1074	1.32822	0.0175407	0.926246	24	10	1.21301	0.114341	1	21.7162	10.3264
uc007cjd.1	chr1	120067377	120073780	-	1015	6403	1	coding	Tmem37	Mus musculus transmembrane protein 37 (Tmem37), mRNA.	170706	14.9713	22.8206	14.0798	10.5534	9.42988	14.8168	15.8375	22.505	10.8312	15.8367	12.2948	14.8812	14.8768	21.1411	17.0285	16.1619	14.2402	11.9346	18.1927	19.436	14.8014	17.7268	16.9127	21.6422	0.0497882	0.362202	23.0751	15.3095	4.01503	0.0572696	1	24	16	2.55021	0.339014	1	22.7682	15.8141
uc007dqw.1	chr1	172630769	172632974	-	1415	2205	1	coding	Dusp23	Mus musculus dual specificity phosphatase 23 (Dusp23), mRNA.	68440	1.02083	0.912343	0.871642	0.764409	0.714527	0.776597	0.989739	1.05325	0.996471	0.624434	0.727719	0.857771	0.749319	0.724597	0.805773	0.690312	0.665392	0.836408	0.888782	0.926019	0.527566	0.684689	0.654253	0.472084	0.00594984	0.251857	24	14.5367	0.149821	0.0089799	0.818266	24	16	0.167751	0.0933281	1	24.2804	15.4522
uc007dvh.2	chr1	178529125	178932857	+	7391	403732	1	coding	Kif26b	Mus musculus kinesin family member 26B (Kif26b), mRNA.	269152	1.61821	1.55857	1.44383	2.02523	2.362	2.14097	1.81246	1.58213	1.6484	1.67366	1.85761	1.70423	1.69674	1.57055	1.6899	1.65977	1.9005	1.98278	1.26165	1.62512	1.56237	1.51682	1.5317	1.36613	0.0267819	0.32058	24.795	4.3688	0.267009	0.0572696	1	28	2	0.380819	0.251754	1	28	0.60931
uc007egj.1	chr10	5799158	5805465	-	1802	6307	1	coding	Fbxo5	Mus musculus F-box protein 5 (Fbxo5), mRNA.	67141	1.37874	0.991948	1.30938	0.71642	0.635884	1.2022	1.25025	0.954295	0.733563	0.773212	0.979599	1.6764	1.35939	1.82887	1.06413	1.10006	0.550735	1.00449	1.44688	1.03012	1.16512	1.34411	1.10088	0.755654	0.00971472	0.272306	21.0105	14.6967	0.340202	0.0968455	1	24	12	0.288933	0.226113	1	20.7571	15.1989
uc007fdq.1	chr10	59403685	59421976	+	1062	18291	1	coding	Pla2g12b	Mus musculus phospholipase A2, group XIIB (Pla2g12b), mRNA.	69836	0.462448	0.841568	0.227224	0.394255	0.190406	1.0643	0.946038	0.323849	0.248942	0.0959989	0.554061	0.761925	0.206563	2.13778	0.390402	0.784506	0.143767	0.131109	0.433246	0.205637	0.24163	0.325812	0.597752	0.701577	0.0201068	0.307865	23.4824	10.9592	0.328651	0.157639	1	20	16	0.301944	0.240564	1	20.8889	13.7188
uc007ffj.3	chr10	61089331	61094329	+	818	4998	1	coding	Pcbd1	Mus musculus pterin 4 alpha carbinolamine dehydratase/dimerization cofactor of hepatocyte nuclear factor 1 alpha (TCF1) 1 (Pcbd1), mRNA.	13180	2.01308	1.79065	1.77002	1.06637	0.741606	2.72514	1.93539	0.665712	0.727196	1.78642	2.21794	2.60489	1.47498	3.08881	1.10874	2.70433	0.746604	0.851084	2.84989	1.15689	1.59705	1.26899	2.16648	1.97874	0.0194471	0.303968	21.3476	12.0772	0.711216	0.032459	0.970134	20	14	0.741784	0.221548	1	20	11.9994
uc007fmr.1	chr10	69336635	69352912	-	2852	16277	1	coding	Cdk1	Mus musculus cyclin-dependent kinase 1 (Cdk1), mRNA.	12534	2.97808	2.56793	3.00841	1.6149	1.47712	2.543	2.23108	1.95962	1.4909	1.70395	1.73649	2.67641	3.70487	3.36393	3.1528	2.76009	1.91832	1.96504	3.15127	2.28443	2.26576	2.91175	2.47626	2.08997	0.0187082	0.303383	20.9005	15.0205	0.533511	0.247874	1	20	18	0.372742	0.348093	1	21.1576	14.6612
uc007gct.2	chr10	80330145	80336441	+	2010	6296	1	coding	Reep6	Mus musculus receptor accessory protein 6 (Reep6), transcript variant 1, mRNA.	70335	2.25654	3.39663	2.3611	1.80533	1.94498	2.88975	2.48409	2.21015	1.75374	1.89361	2.26875	2.84482	2.67391	4.48161	2.69443	3.01585	2.13955	2.21671	2.80795	2.53516	2.05428	2.63957	2.55294	3.22112	0.00509723	0.244211	20.7917	14.785	0.543128	0.00193362	0.656728	20	16	0.479951	0.153587	1	20	15.2432
uc007gle.1	chr10	85131700	85185054	-	3003	53354	1	coding	Cry1	Mus musculus cryptochrome 1 (photolyase-like) (Cry1), mRNA.	12952	5.91641	4.40639	2.75892	2.63749	3.78206	4.86163	5.33273	4.2948	3.53617	3.06679	3.62492	4.50883	7.03716	4.45074	3.14096	3.24315	4.83853	5.99281	6.12863	4.12095	3.73657	3.92524	4.67706	5.14187	2.8306e-05	0.0621764	24	10.9747	1.28586	9.57492e-05	0.549494	24	12	1.16842	0.0485538	1	24.6442	11.1157
uc007hmo.3	chr10	128395931	128400517	-	1893	4586	1	coding	Slc39a5	Mus musculus solute carrier family 39 (metal ion transporter), member 5 (Slc39a5), transcript variant 2, mRNA.	72002	0.869887	1.74426	1.09063	0.350206	0.231444	1.75808	1.46356	0.43907	0.337511	0.646281	0.828896	0.883398	0.540795	2.3793	0.57493	1.56318	0.403277	0.23905	0.761579	0.403778	0.468291	0.475242	0.60083	1.14007	0.0281919	0.322835	20.9005	14.2267	0.507539	0.032459	0.970134	20	16	0.584707	0.281319	1	20	15.1587
uc007ihw.1	chr11	30505992	30649396	-	667	143404	1	coding	Acyp2	Mus musculus acylphosphatase 2, muscle type (Acyp2), mRNA.	75572	0.433125	0.818857	1.00496	1.25547	0.858968	1.22386	0.45645	1.03127	1.12304	1.17185	0.955692	0.687446	0.87704	0.768595	1.35975	0.559938	1.56419	0.730631	1.24167	0.654831	0.524624	1.34877	0.872431	1.23261	0.0301644	0.324533	22.1778	1.73413	0.264268	0.032459	0.970134	24	0	0.20081	0.328465	1	22.9268	1.79287
uc007imr.2	chr11	43474306	43491525	+	1207	17219	1	coding	C1qtnf2	Mus musculus C1q and tumor necrosis factor related protein 2 (C1qtnf2), mRNA.	69183	1.69938	1.41923	2.02149	2.42825	2.17792	1.74282	1.69	1.87588	2.24512	1.85826	1.84844	1.40783	1.0299	1.48657	1.54576	1.78516	1.53903	2.50904	1.57562	1.50778	1.79746	1.24224	1.59974	1.0643	0.000415144	0.168762	20.4718	4.31523	0.3749	0.0089799	0.818266	20	6	0.310439	0.100626	1	20.2462	6.26906
uc007iqw.2	chr11	49663595	49665118	+	505	1523	1	coding	Scgb3a1	Mus musculus secretoglobin, family 3A, member 1 (Scgb3a1), transcript variant 1, mRNA.	68662	1.37296	0.934057	0.424752	0.690922	2.00209	2.67338	0.663163	1.70261	0.916155	1.68236	2.42744	1.81595	0.289597	0.290044	1.64201	0.398226	0.755844	1.37859	1.03258	1.00904	0.69292	3.60858	3.50928	1.62802	0.0308739	0.325119	21.6957	9.0474	0.6598	0.157639	1	24	8	0.629919	0.287704	1	22.1549	9.92861
uc007ivj.3	chr11	52252283	52282595	-	2573	30312	1	coding	Tcf7	Mus musculus transcription factor 7, T cell specific (Tcf7), transcript variant 2, mRNA.	21414	1.05542	1.08066	0.646083	0.42038	0.694208	0.939583	0.674457	0.969093	0.625064	0.59435	0.505018	0.995862	0.937841	0.882362	0.986967	0.558281	0.395597	0.784664	0.786814	0.551694	0.716259	0.681357	0.729882	0.908665	0.0160003	0.299919	23.4824	12.4744	0.230005	0.0968455	1	24	12	0.269336	0.207602	1	23.4164	12.6291
uc007jkq.2	chr11	64079484	64083259	+	899	3775	1	noncoding	2810001G20Rik	Mus musculus RIKEN cDNA 2810001G20 gene (2810001G20Rik), long non-coding RNA.	66456	1.06046	1.21508	1.84913	1.28078	1.04967	1.18742	1.62555	1.49839	1.29884	0.945039	1.06359	0.870069	1.13874	1.26269	1.35474	0.99066	1.07561	1.1616	0.989478	0.728764	1.21961	1.77048	0.764976	0.800204	0.033611	0.327745	20.3673	19.9014	0.274943	0.157639	1	20	0	0.258484	0.344282	1	21.2945	17.5856
uc007jpa.2	chr11	69045637	69051664	+	1957	6027	1	coding	Aurkb	Mus musculus aurora kinase B (Aurkb), mRNA.	20877	1.81574	1.83945	1.6441	0.730994	0.861059	1.15512	1.26012	0.981228	0.810555	0.955084	0.989707	2.4257	1.98034	2.03953	1.60218	1.64418	0.767174	1.31624	2.21002	1.4321	1.22781	1.88595	1.05424	1.01089	0.0297553	0.324007	21.234	14.6596	0.514521	0.0175407	0.926246	20	16	0.459338	0.320538	1	20.627	15.2991
uc007jsj.1	chr11	69897358	69900986	-	1665	3628	1	coding	2810408A11Rik	Mus musculus RIKEN cDNA 2810408A11 gene (2810408A11Rik), transcript variant 1, mRNA.	70419	0.832848	0.745533	0.982318	0.838236	0.465551	0.754275	1.27998	0.722972	0.71453	0.551086	0.736252	1.39316	0.878357	0.54982	0.918236	0.707444	0.59605	0.543569	0.865867	0.568372	0.588462	0.955951	0.540131	0.864124	0.0261092	0.317746	20.3673	16.8037	0.272859	0.157639	1	20	18	0.127614	0.357299	1	20	16.2634
uc007kdr.2	chr11	75431736	75439501	-	2182	7765	1	coding	Serpinf2	Mus musculus serine (or cysteine) peptidase inhibitor, clade F, member 2 (Serpinf2), mRNA.	18816	0.238318	3.10613	1.08135	0.0959438	0.0926724	1.29501	1.73016	0.604212	0.0201937	0.218043	0.752819	0.395559	0.318364	1.87957	0.973813	1.50097	0.0583106	0.0638118	0.66071	0.0834044	0.235207	0.496871	0.787939	2.06056	0.0423037	0.347778	20.1616	15.9913	0.822278	0.0089799	0.818266	20	16	0.812778	0.464244	1	20	15.7784
uc007kku.1	chr11	79591212	79694012	+	3130	102800	1	coding	Rab11fip4	Mus musculus RAB11 family interacting protein 4 (class II) (Rab11fip4), mRNA.	268451	0.627629	1.39598	0.633905	0.490489	0.646042	1.11343	1.32286	0.357114	0.499753	0.510297	0.603138	1.22366	0.654137	0.982721	0.645753	0.376324	0.276418	0.344757	0.597796	0.476775	0.491907	0.79594	0.456335	0.648463	0.0479948	0.359336	22.3017	12.735	0.339224	0.0968455	1	20	16	0.213435	0.30029	1	20	12.6625
uc007kpx.2	chr11	83850869	83905917	+	2834	55048	1	coding	Hnf1b	Mus musculus HNF1 homeobox B (Hnf1b), transcript variant 1, mRNA.	21410	0.76454	0.884775	0.709574	0.541718	0.416219	0.819815	0.827199	0.455092	0.466436	0.59957	0.692087	1.27532	0.799865	0.775258	0.61262	1.09483	0.745265	1.00719	1.67764	0.590788	1.21827	0.887212	1.02666	0.870309	0.0107143	0.283649	20.6839	14.5742	0.251315	0.0175407	0.926246	20	16	0.196645	0.251391	1	20	15.0442
uc007kqo.1	chr11	84519379	84525534	-	2745	6155	1	coding	Lhx1	Mus musculus LIM homeobox protein 1 (Lhx1), mRNA.	16869	1.02086	0.388899	0.644671	0.559282	0.724375	1.23528	0.798563	0.636903	0.618001	0.569489	0.562689	1.1005	0.519454	0.933793	0.368162	0.481436	0.315188	0.291663	0.379931	0.0662982	0.484413	0.487401	0.269805	0.580299	0.0110892	0.287205	25.7548	7.35358	0.284033	0.247874	1	28	6	0.277842	0.219399	1	25.6031	6.66309
uc007kws.1	chr11	90336535	90390917	-	5661	54382	1	coding	Hlf	Mus musculus hepatic leukemia factor (Hlf), mRNA.	217082	1.66876	0.907796	0.700979	0.998487	1.32164	1.64166	1.35527	0.987251	1.16753	1.1526	1.42486	1.31502	1.4015	0.782686	0.604223	0.740939	1.44742	1.88773	1.09994	0.842271	0.712912	1.05945	1.15876	1.534	0.000419248	0.168762	24.4908	10.77	0.343625	0.032459	0.970134	20	12	0.252285	0.126353	1	21.7162	10.4503
uc007lag.2	chr11	95337018	95381872	+	2309	44854	1	coding	Fam117a	Mus musculus family with sequence similarity 117, member A (Fam117a), mRNA.	215512	4.2915	4.4298	3.50687	2.97689	2.91917	3.37219	3.54689	4.62989	3.07237	3.85609	2.86689	3.67961	2.61267	3.28278	3.63611	2.30182	2.60088	2.96987	3.30783	3.43642	2.72786	3.26681	3.41371	3.39374	0.0584113	0.378504	23.2093	15.0287	0.548408	0.0968455	1	24	16	0.438264	0.274378	1	24.461	15.6039
uc007lef.1	chr11	97598511	97622893	+	608	24382	1	noncoding	2410003L11Rik	Mus musculus RIKEN cDNA 2410003L11 gene (2410003L11Rik), long non-coding RNA.	69729	4.89409	7.06405	4.93914	4.01712	3.93558	4.23443	4.85721	5.23246	4.78312	3.68901	4.3147	4.39185	4.26953	4.57726	5.07177	5.0087	3.8505	3.26337	3.48107	4.37012	4.33569	3.30078	3.52383	4.14118	0.0243857	0.317163	21.5784	16.6967	0.83414	0.00193362	0.656728	24	16	0.649875	0.196019	1	22.7682	16.8544
uc007lhh.2	chr11	98767932	98775377	-	2757	7445	1	coding	Nr1d1	Mus musculus nuclear receptor subfamily 1, group D, member 1 (Nr1d1), mRNA.	217166	3.85611	3.58391	4.14295	7.47948	5.782	4.05413	4.06378	4.07507	5.59374	6.61922	6.03815	5.19485	2.73184	2.4837	4.00396	9.10746	9.64522	8.10576	4.56157	4.47545	5.99073	8.01548	9.73786	7.86516	0.00286707	0.222989	22.6818	2.76458	1.3392	0.0089799	0.818266	24	2	1.30578	0.0982754	1	23.4164	3.67638
uc007lot.1	chr11	101418814	101425333	-	1455	6519	1	coding	Ptges3l	Mus musculus prostaglandin E synthase 3 (cytosolic)-like (Ptges3l), mRNA.	73635	2.10466	1.96221	2.72732	1.91844	1.78353	1.48892	1.88321	2.38346	2.28641	1.77509	1.63448	2.05767	2.01026	2.2902	2.01248	2.36941	1.31169	2.10531	2.67737	2.42651	2.51721	2.12443	2.38146	2.03066	0.00874932	0.270771	20.7917	20.0224	0.3741	0.0968455	1	20	2	0.322459	0.177912	1	21.2945	19.0995
uc007lpb.1	chr11	101468338	101471306	+	679	2968	1	coding	Rnd2	Mus musculus Rho family GTPase 2 (Rnd2), mRNA.	11858	6.63733	8.8848	9.75357	6.21779	6.60139	6.93595	7.75703	8.94854	7.10584	6.80673	6.28275	8.69941	8.56155	8.14333	9.69349	7.23517	7.04564	6.92085	8.53807	11.9003	9.3107	10.022	8.21953	9.72446	0.00202107	0.216525	20.264	18.4315	1.46194	0.157639	1	20	0	1.08841	0.11648	1	20.3715	19.1708
uc007mky.2	chr11	116336345	116413032	-	4636	76687	1	coding	Rnf157	Mus musculus ring finger protein 157 (Rnf157), mRNA.	217340	2.01279	1.58511	1.63674	1.0913	1.27218	1.93013	1.74029	1.93503	1.53972	1.37078	1.13701	1.98975	1.71136	1.47704	1.59301	1.05968	1.09779	1.00614	1.27036	1.45245	1.23787	1.73156	1.21526	1.36331	0.00693447	0.264359	24.4908	11.9046	0.366339	0.0572696	1	28	10	0.340089	0.159857	1	24.2804	12.222
uc007myj.1	chr12	4833174	4841595	-	976	8421	1	coding	Fkbp1b	Mus musculus FK506 binding protein 1b (Fkbp1b), mRNA.	14226	1.62799	1.57708	2.03291	1.60873	1.58841	1.25458	1.84044	2.49606	2.03158	1.94988	1.45696	1.60285	1.91049	1.80089	1.80541	2.44315	1.90329	1.60494	2.60853	1.90193	2.19898	1.84351	1.84286	1.81636	0.0118565	0.289043	23.0751	18.8635	0.355271	0.0968455	1	24	20	0.27471	0.296952	1	21.8605	19.0032
uc007mzf.2	chr12	7977677	8016839	+	13880	39162	1	coding	Apob	Mus musculus apolipoprotein B (Apob), mRNA.	238055	2.66415	7.84317	1.99548	1.01809	0.563316	4.25937	5.20947	0.974628	0.544435	1.64532	1.72397	3.97004	2.76319	11.331	3.72638	6.56134	0.617836	0.554241	3.94472	0.616243	0.974814	3.5748	3.31775	7.88908	0.0338175	0.328485	21.9341	13.7598	2.08456	0.00193362	0.656728	20	16	1.84841	0.243121	1	20	15.097
uc007nod.1	chr12	55045661	55080110	-	1097	34449	1	coding	2700097O09Rik	Mus musculus RIKEN cDNA 2700097O09 gene (2700097O09Rik), transcript variant 1, mRNA.	72658	1.26408	1.22208	1.34429	0.985997	0.921655	1.08758	1.3044	1.43695	0.943914	0.92936	1.07277	1.20477	1.23316	1.30183	0.968487	0.968987	1.06705	1.20579	0.894769	1.06174	0.978215	1.15653	0.86802	1.31155	0.00211012	0.216525	21.234	16.4465	0.206896	0.0572696	1	24	14	0.178948	0.103464	1	21.2945	15.393
uc007nqc.1	chr12	59095800	59109130	+	1624	13330	1	coding	Mia2	Mus musculus melanoma inhibitory activity 2 (Mia2), mRNA.	338320	0.622617	0.733781	0.379733	0.236335	0.249028	0.676653	0.393688	0.335316	0.217058	0.481295	0.362323	0.614513	0.180106	0.541153	0.2553	0.424569	0.297715	0.385818	0.377756	0.425835	0.301659	0.255674	0.374607	0.300587	0.0165758	0.30166	20.6839	13.4846	0.180753	0.0572696	1	20	16	0.138139	0.293611	1	20	12.0001
uc007nrv.1	chr12	69201779	69228190	-	1676	26411	1	coding	Pole2	Mus musculus polymerase (DNA directed), epsilon 2 (p59 subunit) (Pole2), mRNA.	18974	0.930804	0.962832	1.03986	0.707824	0.663581	0.861724	0.890105	0.991837	0.749276	0.709682	0.775305	1.06215	1.11255	0.983181	1.02044	1.06277	1.04763	1.0177	0.988297	0.586359	0.849061	0.839569	0.773315	1.01175	0.000801191	0.203184	20.0603	17.2187	0.168869	0.032459	0.970134	20	18	0.158495	0.0923917	1	20.627	16.0946
uc007ntm.2	chr12	70190815	70227683	-	2801	36868	1	coding	Pygl	Mus musculus liver glycogen phosphorylase (Pygl), mRNA.	110095	0.464128	1.45359	0.641355	0.5481	0.22861	0.291437	0.663034	0.337666	0.275294	0.388245	0.498922	0.943688	0.874554	1.25503	1.0824	0.779513	0.626857	0.434961	1.30317	0.714699	0.949456	1.05414	0.67047	1.26581	0.0631563	0.389492	20.1616	16.6279	0.314285	0.0572696	1	20	18	0.187184	0.492463	1	20	16.0798
uc007ovz.2	chr12	103616675	103631444	-	1604	14769	1	coding	Serpina10	Mus musculus serine (or cysteine) peptidase inhibitor, clade A (alpha-1 antiproteinase, antitrypsin), member 10 (Serpina10), transcript variant 1, mRNA.	217847	0.144087	0.619109	0.217308	0.0435057	0.0630334	1.057	0.759232	0.107209	0.054941	0.148308	0.534976	0.285864	0.11397	0.776193	0.177707	0.447773	0.0158646	0.0434032	0.28685	0.0453837	0.0727191	0.158194	0.46173	1.02513	0.163356	0.49257	24	9.89514	0.257324	0.0175407	0.926246	20	16	0.232341	0.411025	1	20	13.6539
uc007pcp.2	chr12	111271096	111276426	+	1688	5330	1	coding	Amn	Mus musculus amnionless (Amn), mRNA.	93835	0.941302	3.08857	0.492409	0.248044	0.399311	1.2648	1.19039	0.322602	0.104414	0.503312	0.406683	1.00666	0.584812	2.03916	0.521943	1.56581	0.120601	0.103108	0.799554	0.150938	0.124381	0.437299	1.20657	1.2633	0.280315	0.590172	24	11.8992	0.501693	0.0089799	0.818266	20	16	0.538451	0.531023	1	20	12.9252
uc007pff.1	chr12	112784998	112802657	-	1352	17659	1	coding	Ahnak2	SubName: Full=Putative uncharacterized protein ; Flags: Fragment;	NA	2.54278	2.91966	1.74519	4.07756	4.23766	3.57625	2.67972	1.48391	2.75392	3.94632	3.69934	3.17202	2.67722	2.46468	3.58411	2.23118	3.67021	2.54891	1.1117	1.96526	2.3984	2.66164	1.89771	2.92648	0.0072472	0.266754	21.234	7.25007	1.00599	0.032459	0.970134	24	4	0.98799	0.118238	1	22.4573	5.53319
uc007qvu.2	chr13	60895351	60897447	-	841	2096	1	coding	Ctla2b	Mus musculus cytotoxic T lymphocyte-associated protein 2 beta (Ctla2b), transcript variant 1, mRNA.	13025	7.38552	10.2434	8.57616	5.39346	5.73052	6.23454	6.0818	10.6668	7.20407	8.88989	6.15116	5.5163	10.1294	8.96946	11.4005	8.98426	8.71423	7.61583	10.7595	9.43484	9.09831	9.35318	8.90071	7.51521	0.028312	0.322973	26.7919	16.1773	1.76613	0.157639	1	28	14	1.59122	0.22076	1	26.2151	16.8738
uc007shp.2	chr14	18204056	18239106	-	4632	35050	1	coding	Nr1d2	Mus musculus nuclear receptor subfamily 1, group D, member 2 (Nr1d2), mRNA.	353187	0.923064	0.895074	1.3603	2.65905	2.64842	1.95213	1.07794	1.25607	1.70277	2.38443	3.01701	2.29426	1.76809	1.37555	1.71186	3.71519	5.27394	4.66679	2.60251	2.25521	2.51313	3.85454	4.66539	4.27095	0.000690607	0.19847	24	2.63288	0.766008	0.00193362	0.656728	28	26	0.954255	0.0451849	1	24.461	3.27272
uc007tdd.2	chr14	43818765	43819639	-	711	874	1	coding	Ear1	Mus musculus eosinophil-associated, ribonuclease A family, member 1 (Ear1), mRNA.	13586	0.568849	0.698348	0.942773	0.883331	0.853212	0.353268	0.342562	0.685276	0.681701	1.29052	0.482757	0.796646	0.205691	0.46352	0.182229	0.282847	0.644222	0.734374	0.431418	0.614307	0.295295	0.421769	0.297615	0.252948	0.0341969	0.329855	26.0915	21.6787	0.275452	0.0572696	1	28	22	0.304618	0.364044	1	25.6031	21.333
uc007twh.2	chr14	54541785	54554361	-	1577	12576	1	coding	Haus4	Mus musculus HAUS augmin-like complex, subunit 4 (Haus4), mRNA.	219072	3.13259	2.14101	2.44832	1.81427	1.75241	2.40901	2.81864	2.70795	2.29115	2.1334	2.16099	3.01021	3.06032	2.43811	2.72768	2.11324	2.01702	2.00865	2.39244	2.14647	2.0562	2.25263	2.65008	2.16682	0.00906292	0.272038	23.0751	13.3094	0.478684	0.0968455	1	24	12	0.421683	0.232552	1	23.4164	13.8966
uc007vjz.1	chr15	30172593	31029343	+	5923	856750	1	coding	Ctnnd2	Mus musculus catenin (cadherin associated protein), delta 2 (Ctnnd2), mRNA.	18163	0.502382	0.38981	0.411942	0.365233	0.44382	0.71561	0.842988	0.304849	0.464953	0.229503	0.30217	0.482703	0.703701	0.525499	0.533746	0.499595	0.317923	0.382003	0.258938	0.387144	0.350535	0.447875	0.236684	0.242912	0.0157012	0.2987	26.973	7.10685	0.193742	0.0572696	1	28	8	0.163677	0.280569	1	28	6.12216
uc007vtf.1	chr15	58094047	58135082	-	5655	41035	1	coding	Atad2	Mus musculus ATPase family, AAA domain containing 2 (Atad2), mRNA.	70472	1.47129	1.31704	1.15689	0.987206	0.971424	1.47129	1.11982	1.01871	1.05969	1.0757	1.21827	1.64075	1.53875	1.54761	1.61297	1.27516	1.07997	1.16339	1.28011	1.22291	1.11382	1.66837	1.13192	1.25395	0.0168363	0.30166	20.3673	13.8275	0.225142	0.247874	1	24	12	0.180112	0.258424	1	21.4332	11.6829
uc007wbo.1	chr15	72805600	72810324	-	4724	4724	1	noncoding	Peg13	Mus musculus paternally expressed 13 (Peg13), long non-coding RNA.	353342	0.868395	0.557067	0.573255	0.960183	0.592137	0.990286	1.18584	0.812982	0.494353	0.510761	0.731779	0.924955	0.642382	0.961185	0.828292	0.936556	0.840325	0.943182	0.818141	0.73196	0.765429	0.937545	0.688699	0.859309	0.0199372	0.306839	27.3425	6.05326	0.248752	0.0968455	1	28	6	0.180792	0.310384	1	26.8571	8.27231
uc007wxj.2	chr15	81802673	81826863	+	4147	24190	1	coding	Tef	Mus musculus thyrotroph embryonic factor (Tef), transcript variant 2, mRNA.	21685	8.03916	5.98656	3.75646	5.57828	7.45228	7.80565	6.98177	4.86547	4.60602	5.37575	7.17129	6.73816	6.54177	3.57615	3.26801	5.39667	7.2407	8.34349	5.59925	3.50197	4.05025	5.3789	7.25205	7.01317	4.30257e-05	0.0756985	22.5537	9.25256	1.74058	0.032459	0.970134	20	12	1.64569	0.0648032	1	22.1549	9.72083
uc007zkb.1	chr16	48994188	49019705	+	3953	25517	1	coding	C330027C09Rik	Mus musculus RIKEN cDNA C330027C09 gene (C330027C09Rik), mRNA.	224171	0.855062	0.803886	0.936028	0.485463	0.494487	0.76248	0.800987	0.543777	0.557332	0.58459	0.707048	1.09171	1.26712	1.27834	0.983288	0.777642	0.643733	0.71327	0.985473	0.589287	0.655057	1.01537	0.689199	0.506956	0.0124996	0.295607	20.0603	15.6653	0.203836	0.377646	1	20	16	0.191253	0.250072	1	20	15.904
uc008adl.1	chr16	97564682	97611195	-	3147	46513	1	coding	Tmprss2	Mus musculus transmembrane protease, serine 2 (Tmprss2), mRNA.	50528	4.11263	4.41776	3.39948	2.66094	1.90624	4.13036	3.97616	2.20397	2.35925	3.61758	3.6694	5.47671	3.91524	5.07323	3.41718	4.23588	3.57403	3.61698	6.99835	3.29626	5.05558	3.54772	5.00938	4.59636	0.00896029	0.272038	20.1616	14.4876	1.12221	0.0572696	1	20	16	0.93878	0.233577	1	20	14.4433
uc008ajr.1	chr17	8526801	8986648	+	7740	459847	1	coding	Pde10a	Mus musculus phosphodiesterase 10A (Pde10a), transcript variant 1, mRNA.	23984	0.787554	1.31188	0.810609	0.644638	0.552989	0.786946	0.727696	1.32195	0.711607	0.772754	0.525821	0.794528	0.930573	0.936741	1.01107	0.571613	0.62795	0.575658	0.792605	1.17564	0.783638	1.26365	0.837258	0.90288	0.0464925	0.355624	23.4824	15.9958	0.237793	0.0968455	1	24	16	0.132977	0.253268	1	23.0877	16.8457
uc008asw.3	chr17	23679365	23682446	+	1503	3081	1	coding	Cldn6	Mus musculus claudin 6 (Cldn6), mRNA.	54419	7.59236	9.33256	9.25859	1.81074	4.14827	12.0532	9.09508	6.61693	3.85512	6.42139	7.14473	12.526	8.80592	15.0565	6.3791	11.6981	3.33534	4.02982	13.143	5.81201	8.2883	5.2182	8.00731	8.2222	0.00342601	0.231584	20.264	14.9723	3.63435	0.0175407	0.926246	20	16	3.39849	0.169564	1	20	15.7164
uc008atl.1	chr17	23776918	23786077	-	685	9159	1	coding	Flywch2	Mus musculus FLYWCH family member 2 (Flywch2), mRNA.	76917	1.8135	1.48595	2.07454	1.83372	1.27919	1.28337	1.4667	1.84098	2.02624	1.58756	1.57483	1.33876	1.28099	0.801855	1.51316	1.88732	1.11446	1.06715	1.2986	1.91287	1.26007	1.68376	1.31287	1.83784	0.0195192	0.303968	24	19.7601	0.280678	0.0175407	0.926246	24	20	0.25969	0.214814	1	24.2804	19.2917
uc008awp.2	chr17	24488783	24508907	+	6154	20124	1	coding	Caskin1	Mus musculus CASK interacting protein 1 (Caskin1), mRNA.	268932	0.577413	0.875414	0.618682	0.4309	0.334061	0.591813	0.984498	0.614756	0.633661	0.463865	0.366523	0.68811	0.861461	0.666432	0.585293	0.40148	0.3308	0.362008	0.458562	0.84577	0.4511	0.869623	0.515772	0.738955	0.00715015	0.266078	20.9005	16.6794	0.215986	0.0968455	1	20	18	0.198481	0.138407	1	22.0067	15.692
uc008bfj.1	chr17	27099658	27101440	-	792	1782	1	antisense	AK131746	Mus musculus adult male testis cDNA, RIKEN full-length enriched library, clone:1700062I23 product:hypothetical protein, full insert sequence.	NA	0.766007	0.940389	0.812499	0.96921	0.808504	0.792846	0.576614	0.579003	0.94579	1.11562	0.897725	0.885449	1.0156	0.878463	0.883395	0.725483	0.642595	0.74717	0.735862	1.057	1.06038	0.932021	1.00191	0.681234	0.0153027	0.297524	27.9161	21.4068	0.172779	0.032459	0.970134	28	22	0.119172	0.264755	1	28	21.0447
uc008cea.1	chr17	34894559	34896844	+	1833	2285	1	coding	Zbtb12	Mus musculus zinc finger and BTB domain containing 12 (Zbtb12), mRNA.	193736	3.49888	3.86006	4.19813	2.77914	2.61084	3.83681	3.55443	3.20537	3.50963	2.89222	3.12985	4.73815	3.09168	3.39611	3.19494	2.57042	2.52663	2.86754	3.36358	2.66082	3.18171	3.69986	2.85717	3.04158	0.0271261	0.32164	20.6839	16.297	0.627313	0.0968455	1	20	18	0.333065	0.33387	1	20	16.4024
uc008cga.1	chr17	35128997	35131752	-	709	2755	1	coding	Apom	Mus musculus apolipoprotein M (Apom), mRNA.	55938	2.56704	10.4347	5.14315	0.246062	0	3.89691	9.40409	0.121272	0.0310738	0.143795	2.10938	3.80425	4.07386	14.5129	4.16653	5.47029	0	0.0490964	8.9988	0	0.658062	2.04972	6.64061	7.10251	0.00830149	0.26997	20.3673	15.7776	3.77834	0.0572696	1	20	16	3.48474	0.231354	1	20	15.7209
uc008clq.1	chr17	36958592	36965623	+	974	7031	1	coding	Znrd1as	Mus musculus zinc ribbon domain containing 1, antisense (Znrd1as), mRNA.	76416	1.15676	1.65678	2.25731	1.68368	1.45326	1.35386	1.37535	1.82439	1.78694	1.5003	1.61099	2.02153	1.95195	1.12787	1.43665	1.74027	1.72432	1.32233	2.01553	1.75636	1.82028	2.17886	1.52077	2.21576	0.00252967	0.222989	21.3476	18.4004	0.426545	0.0572696	1	20	2	0.291037	0.301077	1	20	16
uc008eet.2	chr18	20665250	20674326	+	1217	9076	1	coding	Ttr	Mus musculus transthyretin (Ttr), mRNA.	22139	48.3547	39.7179	45.8918	13.819	18.6648	50.5908	77.8517	38.9757	9.73941	8.87986	37.9744	20.5449	13.0384	98.3	18.0134	65.6498	5.66645	8.20894	26.011	4.90487	7.80166	12.5857	32.3187	46.6767	0.0441594	0.35102	24	11.558	18.713	0.032459	0.970134	24	14	18.0249	0.336102	1	22.6117	13.1964
uc008eja.1	chr18	32123126	32138205	-	1572	15079	1	coding	Proc	Mus musculus protein C (Proc), transcript variant 1, mRNA.	19123	0.36755	2.65319	0.426407	0.066587	0	0.858816	1.70431	0.237016	0.0420446	0.216181	0.4055	0.274526	0.162806	1.79363	0.560458	1.20619	0.032375	0.13286	0.468302	0.162076	0.207758	0.425546	0.740345	1.92855	0.109696	0.440692	21.5784	14.8504	0.63094	0.0089799	0.818266	20	16	0.526216	0.537569	1	20	15.7643
uc008gas.2	chr19	4756525	4765941	+	1826	9416	1	coding	Rbm4b	Mus musculus RNA binding motif protein 4B (Rbm4b), mRNA.	66704	2.10421	2.10738	2.12914	1.8535	1.62419	1.92576	2.65104	2.15033	2.48546	1.47027	1.43666	1.94979	2.30262	2.34628	1.90161	1.7936	1.46326	1.94444	1.54545	1.51491	1.60973	1.78123	1.81069	1.87134	0.0374009	0.338329	21.6957	17.3116	0.364524	0.032459	0.970134	24	16	0.414641	0.224563	1	23.2509	16.2387
uc008gbv.2	chr19	5024006	5031972	+	2461	7966	1	coding	Slc29a2	Mus musculus solute carrier family 29 (nucleoside transporters), member 2 (Slc29a2), mRNA.	13340	0.962589	1.05923	0.838911	0.879024	0.849051	1.16095	1.39793	1.04813	0.931028	0.842341	0.946417	1.16174	1.20337	1.22011	1.08453	1.08566	0.847881	1.03254	1.25886	0.931757	1.2323	1.0498	0.924317	0.960458	0.00468904	0.239374	24	11.5745	0.187764	0.032459	0.970134	24	12	0.156726	0.213944	1	25.019	10.9587
uc008goc.2	chr19	8927382	8929356	-	1523	1974	1	coding	Rom1	Mus musculus rod outer segment membrane protein 1 (Rom1), mRNA.	19881	1.93481	1.8094	1.98937	1.69532	1.37197	2.04089	1.95905	2.16413	1.59123	1.20493	1.40052	1.85954	1.58442	1.4426	1.22504	1.01863	1.26983	1.55419	1.2487	1.45782	1.37856	1.37829	1.82357	1.3833	0.013688	0.295607	21.3476	16.3565	0.308891	0.157639	1	20	0	0.145618	0.18983	1	22.0067	14.1348
uc008gwo.2	chr19	15905123	15924622	-	2286	19499	1	coding	Psat1	Mus musculus phosphoserine aminotransferase 1 (Psat1), transcript variant 2, mRNA.	107272	7.79736	12.2394	9.47702	5.58631	5.85286	9.98487	8.36378	7.61024	6.64024	7.25459	6.77815	10.442	11.6914	12.9749	12.3103	10.4812	7.3691	6.68473	11.8348	8.45458	8.26593	10.4641	7.8449	9.32833	0.0189205	0.303383	20.7917	15.5834	2.05773	0.032459	0.970134	20	16	1.9306	0.258238	1	20.1223	15.8435
uc008hao.1	chr19	24261453	24280586	-	1090	19133	1	coding	Fxn	Mus musculus frataxin (Fxn), mRNA.	14297	1.19268	1.07049	1.7219	1.05635	1.05125	1.325	1.70382	1.65653	1.23295	1.06004	1.41705	1.65792	1.44234	1.67973	1.25999	1.15971	1.30736	1.21354	1.29449	1.20213	1.0487	1.18512	1.38319	0.942835	0.0370444	0.337408	21.4624	16.5195	0.264441	0.0572696	1	20	18	0.287131	0.339446	1	20	16.6133
uc008hje.2	chr19	38116620	38125321	-	1237	8701	1	coding	Rbp4	Mus musculus retinol binding protein 4, plasma (Rbp4), transcript variant 1, mRNA.	19662	11.2101	29.4824	14.9994	2.5668	1.79816	14.975	21.4618	4.84242	1.88789	5.02749	16.6091	18.3376	10.1379	29.0991	7.98126	19.5786	3.16799	3.88334	19.4408	3.14839	6.14796	8.74589	28.2039	16.0343	0.00438538	0.234898	20.9005	14.7441	9.86504	0.000294162	0.549494	20	16	9.20381	0.101981	1	20	15.7228
uc008hpa.1	chr19	43956308	43986520	-	1782	30212	1	coding	Cpn1	Mus musculus carboxypeptidase N, polypeptide 1 (Cpn1), mRNA.	93721	0.421507	0.821969	0.64699	0.15664	0.170211	0.898559	0.820073	0.209084	0.185449	0.324198	0.632879	0.923289	0.389826	1.23293	0.421703	0.806093	0.157079	0.546948	1.05	0.285953	0.274913	0.375397	0.860903	0.576706	0.0242463	0.317163	21.6957	14.1024	0.493785	0.0175407	0.926246	20	16	0.34673	0.129545	1	20	15.1307
uc008ijz.1	chr2	13276338	13491876	-	11258	215538	1	coding	Cubn	Mus musculus cubilin (intrinsic factor-cobalamin receptor) (Cubn), mRNA.	65969	0.751874	2.09274	0.88835	0.489684	0.365218	1.76812	1.55769	0.353867	0.256361	0.920679	1.00395	1.20989	0.620293	2.55656	0.780288	2.07724	0.370694	0.284461	0.994487	0.274809	0.319112	0.66797	0.989134	1.89645	0.26988	0.582228	24	10.5781	0.398963	0.0175407	0.926246	20	16	0.450433	0.27907	1	20	12.8134
uc008jgp.2	chr2	32721055	32755007	+	3093	33952	1	coding	Sh2d3c	Mus musculus SH2 domain containing 3C (Sh2d3c), transcript variant 1, mRNA.	27387	0.849963	0.802659	0.5548	0.439952	0.359574	0.79177	0.659499	0.583777	0.619698	0.428503	0.531087	0.68891	0.815632	0.899764	0.762391	0.696633	0.493633	0.540203	0.66445	0.741369	0.535502	0.507142	0.487449	0.581461	0.00749687	0.268686	22.5537	13.3433	0.163192	0.032459	0.970134	24	14	0.170726	0.160276	1	23.2509	12.9672
uc008juc.2	chr2	60251993	60284484	-	1344	32491	1	coding	Cd302	Mus musculus CD302 antigen (Cd302), transcript variant 1, mRNA.	66205	3.43922	3.39883	2.65332	2.07688	1.88068	2.17254	2.76363	3.53993	3.45879	3.08482	2.6086	2.74939	5.60393	3.92336	3.83681	4.48893	4.27899	3.85907	4.54173	4.63096	5.03364	3.91324	4.46746	3.97618	0.0176241	0.303383	24	16.1369	0.600161	0.0175407	0.926246	28	14	0.718431	0.10443	1	28	13.6707
uc008jvg.2	chr2	62330073	62412231	-	5242	82158	1	coding	Dpp4	Mus musculus dipeptidylpeptidase 4 (Dpp4), transcript variant 1, mRNA.	13482	0.606226	0.279426	0.32224	0.119811	0.263597	0.491135	0.313629	0.207765	0.130288	0.278767	0.304009	1.05995	0.571929	0.691565	0.420183	0.427484	0.208739	0.338664	1.07083	0.236078	0.364922	0.34324	0.544955	0.269568	0.0401693	0.344557	23.2093	10.4984	0.238523	0.0572696	1	24	10	0.137513	0.406074	1	22.7682	9.41686
uc008kht.1	chr2	80838455	80838759	+	304	304	1	noncoding	AK199495	Mus musculus cDNA, clone:Y1G0131G15, strand:minus, reference:ENSEMBL:Mouse-Transcript-ENST:ENSMUST00000018441, based on BLAT search.	NA	1.99565	1.79664	2.20497	0.918199	1.33034	1.85902	1.90283	1.79129	1.66685	1.56503	1.53232	2.30683	3.12698	3.61362	2.131	2.4571	3.01343	2.29009	2.82522	1.67621	2.45561	1.82112	2.61025	1.60577	0.0252554	0.317398	21.0105	15.583	0.384114	0.0968455	1	24	12	0.249123	0.347652	1	21.0224	15.5145
uc008kjc.1	chr2	84734204	84737877	+	747	3673	1	coding	Ypel4	Mus musculus yippee-like 4 (Drosophila) (Ypel4), mRNA.	241525	1.81767	1.8279	1.54342	1.68152	0.947442	2.39573	2.7307	1.49634	1.65161	1.68326	1.83797	3.06912	1.66412	1.61766	1.35288	2.15372	1.49887	1.39797	2.46376	1.3643	1.49901	1.29697	1.80586	2.13242	0.0216351	0.313562	21.1217	14.3617	0.54212	0.157639	1	20	16	0.20116	0.498099	1	20.3715	15.6581
uc008kwg.2	chr2	91625320	91636457	-	2017	11137	1	coding	F2	Mus musculus coagulation factor II (F2), mRNA.	14061	0.358074	9.09599	0.545023	0.294079	0.183798	3.00425	4.98112	0.93783	0.0983055	0.454912	2.09071	0.735482	0.561928	5.88212	1.49028	3.29025	0.100929	0.17258	1.61201	0.162409	0.185053	0.811995	1.36383	6.30524	0.0924186	0.42143	20.0603	15.4839	2.25336	0.0089799	0.818266	20	16	1.12681	0.638393	1	20	15.5792
uc008kxy.2	chr2	92403647	92434069	-	3989	30422	1	coding	Cry2	Mus musculus cryptochrome 2 (photolyase-like) (Cry2), mRNA.	12953	6.17041	4.49972	3.62966	4.52217	4.91714	5.54893	5.61737	3.59965	4.20302	4.2767	4.88623	5.15912	5.48103	4.31448	3.74175	4.4725	5.02684	4.25845	4.74448	4.08778	3.94166	4.59731	4.82727	5.17194	0.00137811	0.207853	22.9425	9.42122	0.914076	0.0572696	1	28	6	0.786328	0.143262	1	22.6117	9.33166
uc008lwz.2	chr2	120850656	120866690	+	1191	16034	1	antisense	AV039307	Mus musculus expressed sequence AV039307 (AV039307), transcript variant 1, long non-coding RNA.	100502700	0.921744	0.771261	0.585326	1.05466	1.07529	0.817211	0.945821	0.625673	0.684433	0.884544	0.988098	0.996452	1.04374	1.16833	1.02259	0.844265	0.640976	0.701447	0.592357	0.641773	0.920596	0.581046	0.66626	1.01388	0.0296356	0.323739	24.3415	5.25913	0.162768	0.247874	1	28	0	0.101278	0.236622	1	23.5842	4.77016
uc008mta.2	chr2	148042877	148045948	-	2068	3071	1	coding	Foxa2	Mus musculus forkhead box A2 (Foxa2), transcript variant 1, mRNA.	15376	1.11758	1.02042	0.881647	0.725502	0.554092	1.15384	1.22193	0.803829	0.809663	0.525859	1.19741	2.23029	0.972383	1.43427	0.526278	0.708504	0.54142	0.673295	1.00862	0.40481	0.970132	0.881206	0.767423	0.695728	0.0089938	0.272038	20.7917	14.7052	0.45255	0.0572696	1	20	18	0.109092	0.374591	1	20.627	15.2922
uc008odh.1	chr2	173021902	173034731	+	1770	12829	1	coding	Rbm38	Mus musculus RNA binding motif protein 38 (Rbm38), mRNA.	56190	3.29698	3.92732	3.65074	2.56266	2.45624	3.65408	3.25093	3.48138	2.50186	1.95838	2.52098	3.82486	3.4496	4.94447	3.17689	3.16508	2.31465	3.28427	3.46597	3.35188	2.72822	3.45361	3.1382	3.75949	0.000741852	0.203184	20.6839	16.208	0.763339	0.0572696	1	20	18	0.692621	0.103224	1	21.0224	14.8804
uc008olh.1	chr2	181147692	181157015	-	2038	9323	1	coding	Eef1a2	Mus musculus eukaryotic translation elongation factor 1 alpha 2 (Eef1a2), mRNA.	13628	2.38146	3.54487	3.98635	3.76651	2.89393	2.89626	3.89902	2.7845	4.49708	3.56845	2.71878	2.67339	1.48901	1.85067	1.86909	1.87487	2.30994	2.54494	1.85127	1.75023	1.95738	2.44484	3.51722	3.22729	0.033433	0.327745	22.5537	21.0453	0.638247	0.0968455	1	24	22	0.616617	0.347725	1	22.6117	19.8064
uc008oop.1	chr3	8663359	8667038	-	2200	3679	1	coding	Hey1	Mus musculus hairy/enhancer-of-split related with YRPW motif 1 (Hey1), mRNA.	15213	0.525262	0.552948	0.840936	0.507514	0.260423	0.528036	0.941034	0.3778	0.540769	0.355283	0.312037	1.04211	0.432092	0.715716	0.365137	0.430937	0.254468	0.332271	0.571648	0.314344	0.402943	0.377468	0.468895	0.245244	0.0423861	0.347778	20.0603	17.5678	0.245372	0.0968455	1	20	18	0.136666	0.415856	1	20	16.5394
uc008pey.1	chr3	53513938	53657355	-	12324	143417	1	coding	Frem2	Mus musculus Fras1 related extracellular matrix protein 2 (Frem2), mRNA.	242022	0.729033	0.90248	0.620054	0.399198	0.462156	0.769377	0.536077	0.320932	0.429043	0.504625	0.497346	0.787891	0.774308	0.695279	0.586636	0.631743	0.379926	0.519711	0.754152	0.354408	0.526231	0.494143	0.399204	0.389845	0.0262429	0.317746	20.4718	13.8227	0.170065	0.0968455	1	20	16	0.156169	0.404099	1	20	12.0001
uc008pph.2	chr3	83042246	83049863	-	1697	7617	1	coding	Fgb	Mus musculus fibrinogen beta chain (Fgb), mRNA.	110135	1.0725	19.5743	2.00659	0.760747	0.119158	4.71783	13.7066	4.39114	0.324563	1.4819	5.93787	2.1139	1.2496	18.6435	2.13778	5.51898	0.749757	0.553831	2.94628	1.26545	0.604859	1.79429	5.11242	15.8968	0.0744642	0.403556	20.3673	15.7879	5.2899	0.0089799	0.818266	20	16	2.87551	0.521766	1	20	16.014
uc008psw.1	chr3	87778244	87795162	-	2571	16918	1	coding	Ntrk1	Mus musculus neurotrophic tyrosine kinase, receptor, type 1 (Ntrk1), mRNA.	18211	0.887695	1.57397	1.56432	1.05855	0.773399	0.940314	1.46838	1.07018	1.15684	1.12353	0.858244	0.965164	1.26565	0.811835	1.33042	0.938642	1.01945	0.582186	1.08569	0.990991	0.852921	1.08564	0.915634	0.789455	0.0404233	0.344557	21.1217	18.6468	0.264245	0.0572696	1	24	18	0.230559	0.285123	1	22.1549	17.8419
uc008qfn.1	chr3	93796398	93797510	+	1112	1112	1	coding	Tdpoz4	Mus musculus TD and POZ domain containing 4 (Tdpoz4), mRNA.	399675	1.45486	0.513493	0.819805	0.439282	1.06076	1.27055	1.01302	0.953637	0.614183	1.06963	1.25673	1.33405	0.953495	0.823247	0.46606	1.03342	1.23572	1.15822	0.799946	1.14561	1.00698	0.891999	1.09418	1.94078	0.00978864	0.272913	21.8142	10.5166	0.337254	0.0968455	1	24	10	0.359024	0.20333	1	22.3051	10.2961
uc008qfy.3	chr3	94372794	94398274	+	2559	25480	1	coding	Rorc	Mus musculus RAR-related orphan receptor gamma (Rorc), transcript variant 1, mRNA.	19885	4.40284	2.66793	2.05363	2.80878	2.98957	4.04881	3.91422	3.15838	2.80665	2.69585	3.26704	3.47824	2.32885	1.70283	0.98224	1.48193	1.80981	2.5029	2.36137	1.43656	1.34919	1.31608	1.71582	2.02807	0.00147433	0.207853	24.1939	11.1485	1.18364	0.0089799	0.818266	28	6	0.928848	0.107779	1	25.019	8.60373
uc008qrv.3	chr3	102469919	102521013	+	1192	51094	1	coding	Ngf	Mus musculus nerve growth factor (Ngf), transcript variant 1, mRNA.	18049	0.581666	0.895578	1.34962	0.819601	0.791654	0.605809	0.893945	1.29839	0.942616	0.769763	0.946133	1.0635	1.47228	0.921595	1.82608	1.66301	1.19549	0.876074	1.54398	1.46568	1.62437	1.045	1.24264	1.05614	0.00528751	0.246121	20.7917	19.528	0.267808	0.0572696	1	20	0	0.224659	0.179731	1	20	0.333067
uc008qui.2	chr3	104638664	104658462	+	4425	19798	1	coding	Slc16a1	Mus musculus solute carrier family 16 (monocarboxylic acid transporters), member 1 (Slc16a1), mRNA.	20501	11.1575	7.89391	9.78579	7.60912	8.51495	13.3108	11.1667	10.117	8.51381	9.33877	10.2557	16.6465	11.6419	12.1398	9.14711	9.61534	8.95381	9.22742	12.5745	9.02334	10.8918	10.2227	11.2497	10.4511	0.0122647	0.293723	23.4824	10.5496	2.43794	0.032459	0.970134	24	10	1.78712	0.33822	1	24.1026	11.4346
uc008qxy.2	chr3	108040408	108044856	-	1661	4448	1	coding	Gstm4	Mus musculus glutathione S-transferase, mu 4 (Gstm4), transcript variant 1, mRNA.	14865	1.18271	2.01779	1.75952	1.38642	1.09567	1.20975	1.77796	1.65649	1.48556	1.08437	1.60889	1.80247	2.0471	2.00617	1.56008	1.90259	1.71586	1.76038	1.97598	1.8407	1.92413	1.72208	1.5606	2.49034	0.196261	0.520484	24	15.389	0.232916	0.00432044	0.725445	20	18	0.39656	0.0896007	1	20	19.6515
uc008ryx.3	chr4	11051046	11076205	-	1073	25159	1	coding	Ndufaf6	Mus musculus NADH dehydrogenase (ubiquinone) complex I, assembly factor 6 (Ndufaf6), mRNA.	76947	1.83083	1.11059	1.0745	0.812944	0.879452	1.40451	1.50382	1.06843	1.08822	0.886804	1.16531	1.18145	1.77186	1.50158	1.27995	1.3655	0.830043	1.13544	1.91533	1.18725	1.67407	1.50487	1.3558	1.29299	0.00785894	0.268686	24.0482	10.9904	0.308392	0.0089799	0.818266	24	12	0.218597	0.18255	1	24.1026	11.8985
uc008sfl.1	chr4	32982998	33022180	+	5040	39182	1	coding	Rragd	Mus musculus Ras-related GTP binding D (Rragd), mRNA.	52187	1.20946	1.33983	1.42042	1.00382	0.989658	1.29574	1.87262	1.37617	1.42941	1.34856	1.52259	2.26909	1.29126	1.56934	1.45503	1.35665	0.82803	1.01527	1.40588	1.55268	1.4071	1.86737	1.4065	1.50891	0.00202038	0.216525	20.264	16.4208	0.33539	0.247874	1	20	18	0.168761	0.542587	1	20	17.3002
uc008tuj.1	chr4	98726754	98738486	+	2937	11732	1	coding	L1td1	Mus musculus LINE-1 type transposase domain containing 1 (L1td1), mRNA.	381591	0.393455	0.481817	0.894661	0.08316	0.103274	0.320702	0.90185	0.25372	0.0825144	0.196705	0.300517	0.275507	0.473047	0.897684	0.441146	0.322799	0.043321	0.331856	0.334206	0.173499	0.158858	0.243477	0.324215	0.796049	0.0597208	0.380165	20.264	16.6982	0.250443	0.0572696	1	20	16	0.26767	0.487993	1	20	15.9863
uc008tyi.2	chr4	106442334	106464325	-	3500	21991	1	coding	Pcsk9	Mus musculus proprotein convertase subtilisin/kexin type 9 (Pcsk9), mRNA.	100102	0.0990494	0.971771	0.314089	0.0697831	0.154066	0.421613	0.426233	0.204719	0.0503574	0.271869	0.511358	0.416142	0.21937	0.533577	0.148074	0.591	0.123599	0.0994552	0.210335	0.062396	0.186626	0.0593165	0.151146	0.770767	0.0246418	0.317398	20.1616	14.433	0.621113	0.00432044	0.725445	20	16	0.169483	0.441468	1	20	15.1224
uc008ude.2	chr4	111415006	111460298	+	1820	45292	1	coding	Bend5	Mus musculus BEN domain containing 5 (Bend5), transcript variant 1, mRNA.	67621	1.61908	1.74602	1.75312	1.09276	0.796253	1.53533	1.87355	2.03144	1.02894	1.23237	0.82173	1.67464	1.52675	1.08647	1.72278	0.726121	1.13252	1.01368	1.1292	1.45991	1.20487	1.82512	0.973728	0.832881	0.00297823	0.222989	22.0552	15.8203	0.485986	0.0175407	0.926246	24	16	0.36921	0.0971474	1	22.0067	14.9977
uc008ukj.1	chr4	118527275	118530217	+	912	2942	1	coding	2610528J11Rik	Mus musculus RIKEN cDNA 2610528J11 gene (2610528J11Rik), mRNA.	66451	1.42546	2.15052	1.82278	1.45382	0.997752	1.65246	1.43547	1.16277	1.03876	0.931568	1.1022	1.74491	2.00447	2.16817	1.64797	1.79557	1.14399	1.33588	1.88348	1.79594	1.71381	1.49231	1.62415	1.80296	0.0160526	0.299919	21.234	15.8664	0.530928	0.157639	1	20	18	0.280514	0.39223	1	20.1223	13.4545
uc008unl.1	chr4	120666563	120667820	+	1257	1257	1	coding	Cited4	Mus musculus Cbp/p300-interacting transactivator, with Glu/Asp-rich carboxy-terminal domain, 4 (Cited4), mRNA.	56222	0.689485	0.553011	0.938543	0.860492	1.47462	1.07403	0.484411	0.592822	0.701077	1.18956	0.858199	0.772472	1.0762	0.90307	1.56673	1.16562	1.0122	1.08	1.41534	1.79527	1.57749	1.92688	1.74653	1.41031	0.0113628	0.287569	22.5537	4.61056	0.316429	0.0175407	0.926246	24	4	0.257012	0.192056	1	22.1549	5.5869
uc008uur.2	chr4	127311420	127314039	-	1684	2619	1	coding	Gja4	Mus musculus gap junction protein, alpha 4 (Gja4), mRNA.	14612	2.40173	2.16714	2.59527	2.3413	2.24145	1.6034	1.60904	2.26358	2.66888	2.50236	1.45589	1.23329	1.10727	1.43515	0.753998	1.24538	0.861322	1.38493	1.09289	1.34006	1.45456	1.32871	1.53928	1.66298	0.00361634	0.231584	20.9005	2.67607	0.474783	0.0175407	0.926246	24	22	0.508407	0.186287	1	24.461	19.2238
uc008uzj.2	chr4	130530131	130574036	-	2545	43905	1	coding	Nkain1	Mus musculus Na+/K+ transporting ATPase interacting 1 (Nkain1), mRNA.	67149	2.81516	2.8777	2.97097	1.56292	2.06581	2.78808	3.24191	2.65773	2.55373	2.21661	1.63769	3.60335	3.16053	3.32368	3.5433	2.38187	1.78977	2.17473	2.54309	2.96044	2.38324	3.92465	1.8084	2.0897	0.0121926	0.293176	21.3476	15.6722	0.666407	0.0572696	1	20	18	0.382508	0.225341	1	21.8605	14.7387
uc008vbf.2	chr4	132351933	132353686	-	434	1753	1	noncoding	Snhg3	Mus musculus small nucleolar RNA host gene 3 (Snhg3), long non-coding RNA.	399101	4.12706	5.26271	5.43663	3.61779	3.57209	4.99164	4.48962	4.95288	3.80726	3.75856	4.29333	5.46901	5.13884	5.0624	3.82126	4.83232	4.57338	5.5342	5.79551	5.78673	3.70888	3.40166	4.14432	3.84792	0.00296936	0.222989	20.3673	16.7618	0.844502	0.0089799	0.818266	20	18	0.810074	0.128724	1	20	16.0983
uc008vjr.3	chr4	137741731	137796384	-	2512	54653	1	coding	Alpl	Mus musculus alkaline phosphatase, liver/bone/kidney (Alpl), transcript variant 1, mRNA.	11647	2.31161	2.70796	2.47631	1.62512	1.58313	2.01229	2.71486	2.82956	1.60499	2.12398	1.35664	2.44811	3.42037	2.58017	2.79554	1.57827	1.88419	1.80144	2.51545	2.83995	2.34026	3.55379	2.34811	2.30126	0.00593462	0.251857	21.6957	16.2395	0.573016	0.032459	0.970134	24	16	0.488667	0.128711	1	22.0067	15.6297
uc008vto.3	chr4	147985788	147987205	+	778	1417	1	coding	Nppb	Mus musculus natriuretic peptide type B (Nppb), transcript variant 1, mRNA.	18158	0.742658	1.02113	0.999436	0.269087	0.693097	0.443912	0.743521	1.47356	0.934492	0.873615	0.378157	0.658703	1.59781	2.07094	1.33228	1.25552	1.27561	1.20804	1.53763	2.61989	1.94902	1.98653	1.52991	2.01443	0.0246235	0.317398	24	16.8179	0.331356	0.0089799	0.818266	24	18	0.270952	0.263682	1	24.1026	16.3427
uc008whz.1	chr5	3890581	3893933	-	1355	3352	1	coding	Mterf1a	Mus musculus mitochondrial transcription termination factor 1a (Mterf1a), transcript variant 2, mRNA.	545725	0.639618	0.714556	0.831087	0.695256	0.746167	0.579275	0.359501	0.655705	0.796706	0.953046	0.633285	0.537452	0.755516	0.729658	0.573718	0.805688	0.600957	0.796376	0.611212	0.537235	0.585359	0.527744	0.429455	0.379221	0.00427376	0.23377	25.9221	21.1771	0.180681	0.0175407	0.926246	28	20	0.0922465	0.166166	1	25.4054	20.7024
uc008wtv.1	chr5	28165696	28172166	+	3535	6470	1	coding	En2	Mus musculus engrailed 2 (En2), mRNA.	13799	0.155275	0.021069	0.0303394	0.00987032	0.0286013	0.390794	0.689001	0.0324307	0.0124647	0.0288404	0.0208067	0.618032	0.103427	0.807979	0.153938	0.0487623	0.0287941	0.0886235	0.0347087	0	0.0131985	2.05552	0	0.0145359	0.0105294	0.283033	25.4268	8.66176	0.270753	0.0968455	1	24	12	0.101029	0.267786	1	25.4054	9.80509
uc008xfe.1	chr5	36868570	36955078	+	4022	86508	1	coding	Ppp2r2c	Mus musculus protein phosphatase 2, regulatory subunit B, gamma (Ppp2r2c), mRNA.	269643	0.840393	1.06786	0.553315	0.711365	0.351934	0.710368	1.13545	1.50358	0.865478	0.802696	0.268214	0.844975	0.790865	0.582684	0.863335	0.378579	0.493498	0.519284	0.404205	1.14026	0.620619	1.10118	0.624763	1.17538	0.013502	0.295607	24	15.0685	0.357656	0.0968455	1	28	12	0.300226	0.220465	1	24.2804	15.6198
uc008yam.2	chr5	89417511	89457898	-	1799	40387	1	coding	Gc	Mus musculus group specific component (Gc), mRNA.	14473	0.176645	1.3662	0.670684	0.42669	0.168603	0.45376	0.930788	1.29045	0.306161	0.283354	0.286193	0.284864	0.12194	1.36376	0.302485	0.65475	0.438493	0.464382	1.21058	0.323715	0.829912	0.269271	0.514601	0.399879	0.0202832	0.308727	21.1217	17.7922	0.441393	0.0968455	1	24	16	0.27335	0.21514	1	21.8605	16.7303
uc008yba.2	chr5	90490714	90508907	+	2071	18193	1	coding	Afp	Mus musculus alpha fetoprotein (Afp), mRNA.	11576	43.8154	727.406	87.3897	48.0496	12.0259	213.849	463.852	20.8139	12.3295	59.779	195.392	91.3615	55.575	686	83.1941	328.741	40.7566	34.2379	75.1071	16.6083	16.795	66.1729	96.7213	593.663	0.081206	0.408463	20.0603	15.4807	187.375	0.0175407	0.926246	20	16	89.4205	0.599151	1	20	15.4774
uc008ygc.2	chr5	98254184	98277033	+	2501	22849	1	coding	Fgf5	Mus musculus fibroblast growth factor 5 (Fgf5), transcript variant 1, mRNA.	14176	0.623762	0.0794123	0.353783	0.013951	0.0404261	0.426825	0.389543	0.0458387	0.0352361	0.06794	0.0490148	0.323536	0.613989	0.556372	0.0828882	0.160819	0.0508732	0.236609	0.220763	0.0145533	0.2705	0.0830098	0.0317279	0.113001	0.0409234	0.344916	23.2093	11.0766	0.185036	0.0572696	1	24	12	0.206054	0.443741	1	23.5842	11.6576
uc008zid.1	chr5	120800199	120812514	-	2279	12315	1	coding	Oas1c	Mus musculus 2'-5' oligoadenylate synthetase 1C (Oas1c), mRNA.	114643	0.93805	0.915053	0.917671	0.688952	0.650672	0.978134	1.02864	1.40851	0.841039	0.805228	0.882145	0.994147	0.754013	0.787312	1.12566	1.09672	0.837432	0.763697	1.37285	1.14991	1.01338	1.36644	1.18383	1.18371	0.0151724	0.297524	22.5537	15.4411	0.203913	0.0572696	1	24	14	0.130544	0.393332	1	22.3051	15.7418
uc009agr.2	chr5	139423179	139427800	+	2506	4621	1	coding	Gper1	Mus musculus G protein-coupled estrogen receptor 1 (Gper1), mRNA.	76854	0.737798	0.762818	0.930839	1.15563	0.914496	0.952175	0.78968	0.846324	1.11651	0.976385	1.10552	0.667308	0.860788	0.555262	0.713484	0.917132	0.863118	1.05567	0.612007	0.682638	0.809881	0.625934	0.981603	1.10725	0.00820876	0.269806	22.0552	2.69262	0.168715	0.032459	0.970134	24	0	0.17428	0.17829	1	22.4573	3.58123
uc009axh.1	chr6	7983245	7983384	-	139	139	1	noncoding	AK213636	Mus musculus cDNA, clone:Y2G0128P05, strand:plus, reference:ENSEMBL:Mouse-Transcript-ENST:ENSMUST00000058094, based on BLAT search.	NA	6.85864	8.21588	6.36555	6.52648	5.33411	5.64689	6.57091	8.66005	6.97395	5.62319	4.23318	6.79155	6.57583	5.79566	6.71126	5.3738	4.02755	4.00683	7.72362	9.42674	6.88101	5.14455	4.18641	5.36025	0.00852611	0.270771	22.1778	17.4177	1.31491	0.0175407	0.926246	24	18	1.09999	0.113798	1	22.7682	17.2004
uc009bft.2	chr6	30738050	30748466	+	2553	10416	1	coding	Mest	Mus musculus mesoderm specific transcript (Mest), transcript variant 2, mRNA.	17294	12.6172	22.5021	20.4585	12.3002	16.2899	13.208	19.7005	27.9646	17.2592	18.1698	9.0751	20.76	13.6623	13.4395	19.4474	10.2966	8.07359	14.33	6.90851	16.267	16.466	9.92093	7.92583	19.2415	0.016908	0.30166	21.1217	18.5163	5.71765	0.247874	1	24	18	3.55673	0.285383	1	21.2945	18.7093
uc009bgh.2	chr6	31519493	31563937	-	5322	44444	1	coding	Podxl	Mus musculus podocalyxin-like (Podxl), mRNA.	27205	12.8705	15.5712	9.28007	7.3035	7.0228	12.2177	12.654	9.58048	7.81985	9.58463	8.9233	15.1991	11.0743	15.2885	8.72528	7.7464	6.97132	7.41055	12.1785	8.42577	8.0654	10.8186	12.0424	14.3234	0.00135646	0.207853	20.6839	14.7296	3.44404	0.157639	1	20	16	3.30735	0.115812	1	21.1576	14.8264
uc009bkx.2	chr6	38697840	38876190	-	4244	178350	1	coding	Hipk2	Mus musculus homeodomain interacting protein kinase 2 (Hipk2), transcript variant 2, mRNA.	15258	3.4444	2.95996	2.03431	3.74073	4.77258	4.08364	3.57968	3.48466	3.19776	4.07579	4.3269	4.06108	2.91183	3.44265	3.8039	2.4302	3.47764	2.97733	2.13936	3.00169	2.94627	3.87538	3.7457	3.80783	0.00951093	0.272306	21.3476	8.31535	0.717383	0.00432044	0.725445	24	6	0.62244	0.136873	1	22.7682	7.6422
uc009bqo.1	chr6	42245935	42250441	+	922	4506	1	coding	Gstk1	Mus musculus glutathione S-transferase kappa 1 (Gstk1), mRNA.	76263	1.37867	1.91178	2.38462	2.30844	1.64488	1.73669	1.78313	2.45574	1.88772	2.5801	1.70184	1.87225	1.42757	2.14466	2.02357	2.15001	2.34596	1.69894	2.99419	2.68443	2.60609	2.72707	2.86882	2.00634	0.021697	0.313562	21.9341	21.3954	0.369246	0.157639	1	20	2	0.371456	0.377898	1	22.3051	21.7894
uc009deh.1	chr6	112717972	112947266	-	8864	229294	1	coding	Srgap3	Mus musculus SLIT-ROBO Rho GTPase activating protein 3 (Srgap3), mRNA.	259302	1.80233	1.54604	1.31884	1.03919	1.01516	1.40619	1.86161	1.40975	1.31482	1.23835	0.882331	2.08133	1.55502	1.55742	1.66926	0.904268	1.01052	1.07208	1.04507	1.81906	1.16589	2.42282	1.37266	1.39997	0.00812969	0.269806	22.6818	13.6865	0.395425	0.0175407	0.926246	24	14	0.374165	0.1937	1	22.7682	14.2309
uc009diu.1	chr6	115544704	115578336	+	1762	33632	1	coding	Tsen2	Mus musculus tRNA splicing endonuclease subunit 2 (Tsen2), mRNA.	381802	1.5576	1.9303	2.87602	1.68319	1.54929	1.60369	1.91795	1.90312	2.03809	1.79369	1.68364	1.60731	1.97125	1.72491	1.89714	1.92397	1.64639	2.17311	2.15866	2.00373	1.8006	1.66264	1.77137	1.93931	0.0511629	0.364519	22.1778	19.7607	0.338414	0.0572696	1	24	20	0.211452	0.353453	1	22.0067	18.8894
uc009edl.1	chr6	128362994	128375886	+	4357	12892	1	coding	Foxm1	Mus musculus forkhead box M1 (Foxm1), mRNA.	14235	1.71732	1.56695	1.56309	0.96098	0.827656	1.13855	1.32765	0.7499	0.768594	0.709779	0.967858	1.32477	1.65312	1.84057	1.52849	1.31876	0.788458	0.990672	1.29538	1.01081	0.91557	1.30771	0.965259	0.7312	0.00612731	0.254038	20.4718	15.086	0.31819	0.377646	1	24	12	0.260949	0.42272	1	21.1576	12.0001
uc009eqs.2	chr6	144993835	145048812	-	7822	54977	1	coding	Bcat1	Mus musculus branched chain aminotransferase 1, cytosolic (Bcat1), transcript variant 1, mRNA.	12035	1.38501	1.6536	1.84417	1.0438	1.21933	1.32057	1.75151	1.78442	1.22522	1.07312	1.15345	1.3793	1.65934	1.76021	2.05726	1.49486	1.52576	1.3128	1.39212	1.33083	1.13629	1.80482	1.02123	1.10363	0.00217114	0.216525	21.234	17.0873	0.330598	0.0572696	1	24	14	0.239249	0.100017	1	21.4332	15.2659
uc009eyw.1	chr7	4844960	4866179	-	1059	21219	1	coding	Isoc2b	Mus musculus isochorismatase domain containing 2b (Isoc2b), mRNA.	67441	1.2276	1.47692	1.79762	1.81212	1.40027	1.27484	1.26496	1.92154	1.87235	1.15525	1.04181	1.06972	2.00243	1.45227	1.44368	1.899	1.73009	1.41341	1.99858	1.64975	2.04866	1.82972	1.69843	1.43139	8.58548e-05	0.0916439	20.0603	2.07715	0.391457	0.247874	1	20	4	0.369662	0.0876155	1	21.0224	19.147
uc009fiy.1	chr7	17672313	17682060	+	1917	9747	1	coding	Psg-ps1	Mus musculus pregnancy specific glycoprotein pseudogene 1 (Psg-ps1), non-coding RNA.	232919	0.783646	0.699331	0.181827	0.0910057	0.175805	0.409451	0.206462	2.15291	0.26433	0.443187	0.0127893	0.16884	0.152578	0.32473	0.554215	0.134879	0.159291	0.0907912	0.144008	0.284802	0.158199	0.541491	0.38634	0.160828	0.168559	0.495505	24	15.271	0.447458	0.0175407	0.926246	28	12	0.246429	0.548923	1	28	12.0024
uc009fsn.1	chr7	25376819	25385734	+	986	8915	1	coding	4732471J01Rik	Mus musculus RIKEN cDNA 4732471J01 gene (4732471J01Rik), transcript variant 3, long non-coding RNA.	654804	1.93377	1.33447	1.5772	1.80474	2.73443	1.65581	1.38949	1.51152	1.83222	2.10243	2.01409	1.86015	1.52031	1.78262	1.3666	2.21442	1.57429	1.51805	1.55547	2.14104	1.79812	1.91839	1.82417	1.87611	0.0095151	0.272306	20.264	7.7206	0.416476	0.032459	0.970134	24	4	0.261797	0.168108	1	21.4332	6.46055
uc009gfs.2	chr7	30653708	30664994	-	2176	11286	1	coding	Haus5	Mus musculus HAUS augmin-like complex, subunit 5 (Haus5), mRNA.	71909	1.43385	1.54023	1.73739	1.12243	1.17709	1.57272	1.83287	1.26444	1.16434	1.21816	1.25065	1.48743	1.5122	1.41356	1.52429	1.22785	1.25129	1.35974	1.70567	1.50542	1.32937	1.64314	1.47082	1.36962	0.0282292	0.322973	21.234	15.1668	0.228711	0.0572696	1	20	16	0.279756	0.269703	1	20	15.7979
uc009gws.2	chr7	45705247	45710203	+	1674	4956	1	coding	Dbp	Mus musculus D site albumin promoter binding protein (Dbp), mRNA.	13170	2.50237	2.06144	1.85797	2.54287	3.342	3.82612	2.63713	1.79771	2.36896	3.14663	3.99832	3.94754	2.81747	1.70622	1.81112	4.53076	7.15975	6.42538	3.64641	2.52218	2.91255	4.13396	7.47377	7.24417	0.000250384	0.167003	22.1778	8.25106	0.835306	0.000794327	0.593521	24	6	0.941742	0.0579494	1	23.5842	6.98623
uc009ilf.2	chr7	99219084	99238611	-	1766	19527	1	coding	Mogat2	Mus musculus monoacylglycerol O-acyltransferase 2 (Mogat2), mRNA.	233549	1.89761	1.96811	1.746	1.48181	1.58395	1.79562	1.94808	1.50931	1.22258	1.424	1.23558	2.24513	1.44921	1.96983	1.30592	1.39904	1.42652	1.73455	2.22324	0.948071	1.99466	1.13639	1.72243	1.58576	0.0152146	0.297524	20.9005	14.7279	0.31628	0.0968455	1	20	16	0.262775	0.258772	1	21.5738	12.0001
uc009iyl.2	chr7	105591611	105600116	-	1470	8505	1	coding	Hpx	Mus musculus hemopexin (Hpx), mRNA.	15458	1.31673	2.85418	1.14911	0.759544	0.366823	2.49892	1.86399	2.71009	0.839289	0.670425	1.68451	1.48622	0.746155	5.00696	0.846136	1.75893	1.05595	0.710394	1.71106	0.619008	0.76174	0.690456	1.63741	1.45065	0.0252268	0.317398	20.6839	15.7972	0.841703	0.157639	1	20	18	0.84398	0.308367	1	21.2945	14.8638
uc009jhe.2	chr7	113207465	113314126	+	2888	106661	1	coding	Arntl	Mus musculus aryl hydrocarbon receptor nuclear translocator-like (Arntl), transcript variant 1, mRNA.	11865	4.64151	4.04888	3.68578	3.23786	2.89407	3.07662	3.92161	3.9597	3.92109	3.27128	2.93731	3.02596	5.6083	4.46314	4.58501	4.44665	4.17651	5.01409	4.67329	4.56231	4.66081	4.76846	5.19302	4.47479	0.00244301	0.221263	26.4371	13.7152	0.524056	0.000294162	0.549494	28	14	0.664996	0.0618857	1	26.6397	13.4718
uc009kmz.2	chr7	142434977	142440396	+	1372	5419	1	coding	Syt8	Mus musculus synaptotagmin VIII (Syt8), transcript variant 2, mRNA.	55925	1.24233	2.31615	2.42328	1.9582	2.13707	1.57899	1.44238	1.65029	1.99117	2.45217	1.7691	1.65136	2.13187	1.5213	2.36087	2.61745	2.6708	2.08044	3.21941	2.89165	2.85653	2.52196	2.40985	3.10854	0.00570495	0.251774	26.2632	21.484	0.464227	0.0175407	0.926246	28	22	0.551622	0.18426	1	25.6031	21.69
uc009kve.1	chr8	11477929	11480241	+	1854	2312	1	antisense	E230013L22Rik	Mus musculus RIKEN cDNA E230013L22 gene (E230013L22Rik), long non-coding RNA.	102132	1.12192	0.883783	0.723097	1.29855	1.38152	1.38864	1.03455	0.989365	1.17643	1.09979	1.37529	1.25114	1.0649	1.04679	0.838606	1.14669	0.919597	1.16407	1.04231	1.15829	1.0192	1.07001	1.07	1.13633	0.0147566	0.295607	22.5537	6.73357	0.212441	0.0572696	1	24	6	0.220474	0.138916	1	22.9268	5.62421
uc009lmz.1	chr8	40550159	40634792	-	3432	84633	1	coding	Mtmr7	Mus musculus myotubularin related protein 7 (Mtmr7), mRNA.	54384	1.31316	1.25867	1.24219	1.19965	0.89361	1.22586	1.76533	1.09398	1.14907	0.891179	1.10727	1.53251	1.24642	1.24834	0.996651	1.21379	0.993551	0.993973	1.38533	0.837826	0.951621	1.04852	1.0944	0.845928	0.0234907	0.315744	21.3476	15.2229	0.249075	0.0572696	1	24	14	0.173487	0.296869	1	20.7571	15.29
uc009lye.2	chr8	69902184	69903518	+	1334	1334	1	coding	Tssk6	Mus musculus testis-specific serine kinase 6 (Tssk6), mRNA.	83984	0.411468	0.669974	0.703475	0.601579	0.454748	0.470715	0.251048	0.601573	0.644095	0.713299	0.459467	0.424599	0.383705	0.439197	0.699299	0.473794	0.457813	0.443597	0.666822	0.463839	0.629549	0.622511	0.456043	0.385191	0.00167908	0.215012	25.7548	20.3802	0.1743	0.0175407	0.926246	28	20	0.171683	0.115626	1	25.4054	20.8553
uc009mbv.2	chr8	70842049	70857008	-	4032	14959	1	coding	Kcnn1	Mus musculus potassium intermediate/small conductance calcium-activated channel, subfamily N, member 1 (Kcnn1), mRNA.	84036	1.34703	1.6009	1.48958	0.899981	0.944521	1.14467	1.33651	1.21552	1.24582	1.22213	1.21005	1.7259	1.41459	1.79821	1.56172	1.38943	1.4074	1.23456	1.4987	1.43533	1.68945	1.45888	1.7122	1.52293	0.0147331	0.295607	20.1616	16.5772	0.257398	0.247874	1	20	18	0.189117	0.276324	1	20.2462	19.9056
uc009mlq.1	chr8	84021474	84030295	+	2442	8821	1	coding	Palm3	Mus musculus paralemmin 3 (Palm3), mRNA.	74337	0.816286	0.762477	0.845438	0.45722	0.45543	1.18284	1.04726	0.539881	0.460114	0.417489	0.763025	1.08242	0.643795	1.28958	0.689738	1.1294	0.489762	0.270834	1.43195	0.357717	0.429883	0.585662	0.94234	0.652301	0.00593961	0.251857	21.5784	13.2586	0.293926	0.157639	1	20	18	0.199111	0.171243	1	20.3715	14.8598
uc009msa.3	chr8	89027243	89044162	-	5253	16919	1	coding	Sall1	Mus musculus sal-like 1 (Drosophila) (Sall1), mRNA.	58198	0.83044	0.897961	1.28626	0.371964	0.250214	0.543899	0.921529	0.62199	0.431987	0.575774	0.527402	1.48904	1.17626	1.29658	0.735013	0.568786	0.343941	0.550005	0.65984	0.575102	0.754961	1.08465	0.584097	0.660281	0.0882919	0.414279	22.1778	15.0639	0.328908	0.032459	0.970134	20	18	0.267025	0.26057	1	20	16.6785
uc009npw.1	chr8	119575235	119598454	+	2809	23219	1	coding	Dnaaf1	Mus musculus dynein, axonemal assembly factor 1 (Dnaaf1), mRNA.	68270	0.863905	1.05174	1.33633	0.956444	0.803853	0.87182	0.932107	1.19377	0.933332	0.895261	0.942633	0.989011	1.01524	0.638763	0.811797	0.848885	0.924019	0.706348	1.17934	0.868154	0.730826	1.00186	0.706226	0.795737	0.0466921	0.355822	22.5537	18.5412	0.144994	0.0089799	0.818266	20	0	0.114527	0.167777	1	20.2462	19.9399
uc009ouz.2	chr9	37528089	37538319	+	1847	10230	1	coding	Esam	Mus musculus endothelial cell-specific adhesion molecule (Esam), mRNA.	69524	1.54848	4.24748	1.37909	0.925656	0.693379	1.3089	1.23627	2.03278	1.16896	1.06716	0.822992	1.10984	3.06824	3.17211	2.32894	2.09986	1.73595	1.20617	2.62396	3.25155	1.84403	2.1981	2.03355	2.82378	0.154061	0.483773	23.2093	15.7963	0.684033	0.000794327	0.593521	24	16	0.383038	0.456264	1	23.2509	16.4321
uc009pcd.2	chr9	44147470	44148123	-	653	653	1	noncoding	DQ560772	Mus musculus piRNA piR-27884, complete sequence.	NA	3.27384	2.92745	1.84772	2.19074	2.63215	2.83676	2.75079	1.66785	2.36171	3.695	2.81591	2.60221	2.63154	2.07484	2.38097	2.15579	2.53299	2.71865	1.785	2.17383	2.28639	2.64941	2.34936	2.59677	0.0225584	0.314494	20.6839	9.9909	0.591149	0.00193362	0.656728	20	12	0.662546	0.198015	1	20	11.8802
uc009pfv.1	chr9	45406077	45410278	+	553	4201	1	coding	Fxyd2	Mus musculus FXYD domain-containing ion transport regulator 2 (Fxyd2), transcript variant a, mRNA.	11936	1.41051	3.23235	1.06668	0.0630951	0.487549	1.24906	1.76175	0.414621	0.199198	0.18436	0.753693	1.02426	0.991725	1.85408	1.45262	1.55854	1.05836	0.881249	1.27576	0.46073	0.67496	1.12626	0.621802	0.929195	0.115751	0.44639	24	12.0549	0.660923	0.032459	0.970134	20	16	0.838601	0.275889	1	20.4984	14.9044
uc009pkq.1	chr9	50768238	50772670	+	1973	4432	1	coding	Fdxacb1	Mus musculus ferredoxin-fold anticodon binding domain containing 1 (Fdxacb1), mRNA.	382137	0.746761	1.15764	1.12794	0.93728	0.854076	0.811572	0.910425	1.27833	1.08314	0.91289	0.956829	1.12099	0.759769	0.927979	1.06384	1.16489	0.902825	1.12914	1.27484	1.06998	1.04049	1.00548	1.08591	1.08082	0.00171258	0.215012	20.264	19.6735	0.189107	0.157639	1	20	2	0.153809	0.175518	1	20	0.449014
uc009qqk.3	chr9	72979725	72985376	-	706	5651	1	coding	Ccpg1os	Mus musculus cell cycle progression 1, opposite strand (Ccpg1os), mRNA.	546143	2.33243	2.2857	3.03824	3.36066	1.90945	1.77885	3.14802	3.69422	3.21421	2.35864	2.88233	3.24735	2.7965	2.43774	2.67938	2.07533	2.45096	2.36664	3.04131	3.04173	3.27125	3.13666	2.95976	2.62017	0.0173363	0.302926	21.3476	19.4096	0.624566	0.0968455	1	20	2	0.727068	0.274661	1	20	0.353887
uc009qxa.2	chr9	85842852	85847055	+	3507	4203	1	coding	Tpbg	Mus musculus trophoblast glycoprotein (Tpbg), transcript variant 2, mRNA.	21983	1.88642	1.57863	1.919	1.26354	1.39343	1.7368	1.84043	1.66717	1.62707	1.33725	1.41217	2.16116	1.69933	1.54533	1.42606	1.49093	1.18273	1.36974	1.66183	1.453	1.47008	1.76279	1.36514	1.10622	0.0224516	0.314494	21.6957	14.9404	0.277889	0.0968455	1	24	12	0.23142	0.309955	1	21.5738	14.7821
uc009rmo.2	chr9	107651155	107667399	-	2594	16244	1	coding	Slc38a3	Mus musculus solute carrier family 38, member 3 (Slc38a3), transcript variant 1, mRNA.	76257	0.189329	1.34946	0.434126	0.188312	0.0519689	0.326797	0.29342	0.541393	0.263289	0.183412	0.103966	0.363926	0.239609	0.465842	0.259729	0.0996771	0.215817	0.214707	0.295623	0.266598	0.215836	0.204531	0.203936	0.524938	0.0856719	0.413585	21.1217	17.1676	0.293292	0.0089799	0.818266	24	16	0.13522	0.440317	1	22.0067	17.4661
uc009sta.2	chrX	20425688	20519939	+	4853	94251	1	coding	Jade3	Mus musculus jade family PHD finger 3 (Jade3), transcript variant 1, mRNA.	382207	3.00621	4.22553	3.08291	2.44449	2.59726	3.34476	3.09283	3.66157	2.80556	3.19318	3.19789	3.96273	4.31687	4.64045	4.69348	3.11385	3.31914	2.66109	3.67858	4.09502	3.36489	4.52034	3.65718	3.6741	0.0180021	0.303383	20.5773	15.8852	0.540649	0.247874	1	20	16	0.395148	0.328265	1	20	16.6319
uc009tfe.2	chrX	53642489	53643763	-	1274	1274	1	coding	Cxx1a	Mus musculus CAAX box 1A (Cxx1a), mRNA.	66158	3.28804	3.52712	2.94642	3.20433	2.46018	3.05588	3.41732	4.04939	3.52778	2.18733	2.88664	3.02749	3.58728	3.50659	3.03063	2.93155	2.297	2.67764	3.70782	2.97124	2.92977	2.60732	2.88589	2.96449	0.0245095	0.317398	22.3017	16.6297	0.514616	0.0968455	1	24	18	0.414069	0.215262	1	22.7682	16.8901
uc009uai.1	chrX	104482782	104506262	+	1105	23480	1	coding	Uprt	Mus musculus uracil phosphoribosyltransferase (Uprt), mRNA.	331487	1.43793	1.21323	0.946322	1.48408	1.98246	1.98893	1.73579	1.1153	1.4754	1.84526	1.99687	1.17164	1.62128	1.35868	1.8526	1.32596	1.88836	1.29157	1.30468	1.5152	1.56226	1.7118	1.89103	1.44156	0.00302193	0.222989	20.4718	8.95113	0.431116	0.0572696	1	24	6	0.323285	0.128098	1	20.8889	10.5226
uc009ubu.2	chrX	106576509	106603679	-	2956	27170	1	coding	Cysltr1	Mus musculus cysteinyl leukotriene receptor 1 (Cysltr1), transcript variant 2, mRNA.	58861	1.27051	0.83986	0.934263	1.49906	1.34534	1.13648	1.04025	1.10532	1.11796	1.41407	1.35193	1.0037	1.10081	1.21399	1.26233	1.44812	1.20519	1.24824	1.05843	1.09587	1.09697	0.975453	1.28852	1.24289	0.00425817	0.23377	20.3673	7.13711	0.2355	0.157639	1	20	8	0.211667	0.135658	1	21.0224	6.94428
uc009uda.2	chrX	111387837	111537959	-	4658	150122	1	coding	Rps6ka6	Mus musculus ribosomal protein S6 kinase polypeptide 6 (Rps6ka6), mRNA.	67071	0.917912	1.38042	1.02461	0.404497	0.730762	0.997577	0.993489	0.984479	0.700008	0.707688	0.752674	1.24496	1.11459	1.69805	1.32402	1.08552	0.497135	0.553004	0.869245	0.734518	0.756241	1.39653	0.675743	0.871485	0.00230553	0.216525	20.264	15.9695	0.306891	0.0572696	1	20	16	0.20778	0.129361	1	20.7571	15.3339
uc009uia.2	chrX	136066565	136068236	-	899	1671	1	coding	Bex2	Mus musculus brain expressed X-linked 2 (Bex2), mRNA.	12069	7.45533	8.64362	6.91934	4.0364	2.17431	7.54359	9.21146	1.78531	4.1416	2.79732	4.82708	7.14057	3.86357	6.96517	3.54537	4.79352	1.16053	1.58752	4.98151	1.21461	1.94619	3.13041	4.79581	4.91554	0.0127848	0.295607	20.7917	14.6234	2.56195	0.157639	1	24	14	2.43016	0.27831	1	20.1223	15.3499
uc009uic.2	chrX	136139045	136140437	+	779	1392	1	coding	Bex4	Mus musculus brain expressed X-linked 4 (Bex4), mRNA.	406217	5.08068	7.808	8.26058	4.65818	3.59083	9.47141	6.48768	6.21778	5.0624	4.36247	5.75949	7.82504	5.81982	8.27314	3.79213	6.04824	2.7766	3.08324	6.22139	3.08376	4.13261	5.09321	6.21366	6.29938	0.0456762	0.3547	20.4718	16.1593	1.72826	0.032459	0.970134	20	18	1.71941	0.376258	1	20	15.8693
uc009ujh.2	chrX	136954988	136976874	-	817	21886	1	coding	Tmsb15l	Mus musculus thymosin beta 15b like (Tmsb15l), mRNA.	399591	1.16689	1.58013	1.805	1.32392	1.65003	1.26817	1.49059	2.63103	1.77977	1.28946	0.870255	1.51863	1.07402	1.1205	1.23697	1.8637	1.58848	1.57643	2.59057	1.51471	1.19925	1.97641	1.71588	1.69814	0.0222764	0.314494	20.6839	20.118	0.459154	0.0572696	1	20	2	0.222324	0.298704	1	20.627	19.3219
uc009una.2	chrX	145446424	145487639	-	6947	41215	1	coding	Amot	Mus musculus angiomotin (Amot), transcript variant 1, mRNA.	27494	6.33762	6.70062	5.73919	4.28422	4.80762	7.33509	6.81917	4.13387	4.57308	4.97011	4.42206	8.08737	7.38916	8.32827	6.25536	4.83851	4.15749	4.38436	6.52155	5.07692	5.43667	5.88392	5.00683	5.56598	0.0156801	0.2987	21.234	13.6064	1.3658	0.377646	1	20	16	1.24772	0.266724	1	21.4332	11.2083
uc009uus.1	chrX	162961992	162964599	-	477	2607	1	coding	S100g	Mus musculus S100 calcium binding protein G (S100g), mRNA.	12309	12.7186	30.2391	15.3455	3.73055	8.12519	25.0779	25.9774	12.3175	6.00435	8.9768	19.7371	10.5174	4.82889	20.804	8.42034	27.5246	0.85356	1.67844	13.5042	1.3735	6.01547	10.9776	16.5246	36.734	0.0835741	0.411669	22.3017	13.1089	7.20551	0.00432044	0.725445	20	16	9.72142	0.25278	1	20	15.5482
uc011xth.1	chr11	43420248	43426248	-	734	6000	1	coding	Pttg1	Mus musculus pituitary tumor-transforming gene 1 (Pttg1), transcript variant 1, mRNA.	30939	1.3382	1.0147	0.876702	0.285217	0.321407	0.855496	1.03696	0.624755	0.600309	0.462992	0.567837	2.2783	1.2951	1.04766	1.27093	0.665389	0.693372	1.09076	1.17012	0.694234	0.667431	1.25708	0.756759	0.735064	0.0165818	0.30166	21.5784	14.1429	0.556956	0.0175407	0.926246	24	12	0.376894	0.321459	1	21.2945	14.8838
uc011zlc.1	chr14	54631992	54641364	-	2716	9372	1	coding	Cdh24	Mus musculus cadherin-like 24 (Cdh24), mRNA.	239096	1.23386	1.06947	0.888483	0.899267	0.63284	0.959472	1.04249	0.949727	0.77061	0.650643	0.722156	0.913637	0.942309	1.28082	0.944543	0.740442	0.852598	0.666453	1.06161	0.88448	0.781618	0.917265	0.788841	0.671631	0.00272292	0.222989	22.3017	14.0762	0.169564	0.0089799	0.818266	24	14	0.187812	0.137828	1	23.5842	12.4927
uc011zta.1	chr15	57985903	58010702	+	2081	24799	1	coding	Fam83a	Mus musculus family with sequence similarity 83, member A (Fam83a), mRNA.	239463	1.23554	1.24072	1.55901	1.39164	1.66809	1.56908	1.18504	1.07426	1.33395	1.37176	1.63762	1.14058	2.07317	1.68925	1.60633	2.07082	1.23504	1.02036	1.56243	1.95893	1.56942	1.42994	1.36002	1.43215	0.0265173	0.318726	23.7619	2.86963	0.203292	0.157639	1	24	4	0.156176	0.39077	1	23.2509	4.00028
uc012ath.2	chr17	39842997	39848829	+	5813	5832	1	noncoding	Rn45s	Mus musculus 45S pre-ribosomal RNA (Rn45s), ribosomal RNA.	NA	45.3991	53.0478	45.2763	36.4762	37.0239	38.5802	39.0241	60.5212	39.4806	37.3218	34.6733	37.2822	43.3104	38.3819	55.4857	83.2666	35.9091	36.3303	50.6674	62.8147	58.7682	49.4803	52.7691	46.5625	0.0378329	0.339159	22.1778	17.2502	7.3614	0.00193362	0.656728	28	12	5.37189	0.185977	1	23.7545	16.1512
uc012dpy.2	chr4	151003655	151044665	-	5978	41010	1	coding	Per3	Mus musculus period circadian clock 3 (Per3), transcript variant 1, mRNA.	18628	0.647571	0.606329	0.488886	0.66538	0.969675	1.38654	0.753746	0.474641	0.530698	0.710597	0.951487	0.99713	0.703343	0.45941	0.429137	0.701649	1.13655	1.68282	0.944125	0.420114	0.550233	0.837345	1.08846	1.20768	0.00434444	0.234898	24	6.89715	0.291571	0.000794327	0.593521	24	8	0.234328	0.0963359	1	24.461	7.05232
uc012faq.1	chr7	18674366	18685992	-	1414	11626	1	coding	Psg20	Mus musculus pregnancy-specific glycoprotein 20 (Psg20), mRNA.	434540	0.592499	0.386264	0.246508	0.123379	0.0715032	0.333063	0.17225	1.72288	0.467426	0.360505	0.0520167	0.324276	0.103427	0.207174	0.623083	0.203176	0.107978	0.0984705	0.238622	0.411855	0.263969	0.456782	0.374123	0.490588	0.0878922	0.414178	27.7222	11.9882	0.373742	0.032459	0.970134	28	14	0.106172	0.607908	1	28	12.1328
uc012fkm.1	chr7	45554928	45567321	+	1356	12393	1	coding	Hsd17b14	Mus musculus hydroxysteroid (17-beta) dehydrogenase 14 (Hsd17b14), mRNA.	66065	0.724366	0.677413	1.08753	1.05498	0.720762	0.764079	0.60621	0.570677	1.02358	0.827035	0.813623	0.716075	0.86281	0.72912	0.611514	0.995774	0.80694	1.02682	1.0858	0.644207	0.997818	0.799538	0.936301	0.568413	0.0159573	0.299581	25.2658	22.5798	0.184181	0.377646	1	28	24	0.173991	0.292298	1	24.6442	22.7006
uc012gik.1	chr8	92901395	92902409	+	1014	1014	1	coding	Capns2	Mus musculus calpain, small subunit 2 (Capns2), mRNA.	69543	0.598301	0.685538	1.11058	1.03229	0.997096	0.95986	0.630522	0.961008	0.825632	1.00543	0.773718	0.664994	0.90142	0.975037	0.84332	0.878307	0.803054	0.720903	0.847008	1.11275	0.736199	0.568726	0.599962	0.582763	0.0207401	0.309322	22.3017	1.68367	0.178883	0.0089799	0.818266	24	0	0.136215	0.307538	1	22.1549	2.44831
uc012gxl.1	chr9	83834689	83872390	+	2882	37701	1	coding	Ttk	Mus musculus Ttk protein kinase (Ttk), transcript variant 1, mRNA.	22137	0.791903	0.68914	0.614026	0.181601	0.21049	0.490233	0.464813	0.298341	0.183467	0.400917	0.272224	0.842295	0.608937	1.11811	0.863165	0.647951	0.291375	0.483127	0.553448	0.17681	0.323779	0.56028	0.275335	0.285271	0.0220309	0.313986	20.7917	14.581	0.231355	0.157639	1	24	12	0.202305	0.322795	1	21.0224	14.7985
uc029sbc.1	chr13	51149306	51149335	-	29	29	1	antisense	DQ569155	Mus musculus piRNA piR-9243, complete sequence.	NA	24.9047	13.6972	10.1702	12.0316	19.7563	20.5703	20.9967	16.8011	18.2328	21.0933	16.063	20.4616	21.4327	16.415	33.9549	11.8879	19.3044	13.2035	13.7503	23.8468	7.23982	26.2492	20.0659	20.3766	0.0070374	0.264904	25.9221	10.6232	5.17929	0.377646	1	20	12	3.67544	0.559378	1	21.2945	11.3512
uc029sve.2	chr15	101050192	101054399	-	4207	4207	1	coding	Fignl2	Mus musculus fidgetin-like 2 (Fignl2), mRNA.	668225	2.15623	3.46399	2.67041	2.20612	1.90659	2.83593	2.51117	3.06568	2.02665	2.30219	2.26698	3.11587	3.57186	2.7766	2.99967	2.84765	2.08074	2.3995	2.91645	3.91057	3.07754	3.33374	2.7664	3.27336	0.013922	0.295607	20.6839	16.664	0.529416	0.0968455	1	20	18	0.455205	0.229021	1	20	16.2763
uc029tig.1	chr17	47687610	47691092	+	2950	3482	1	antisense	Tomm6os	Mus musculus translocase of outer mitochondrial membrane 6, opposite strand (Tomm6os), long non-coding RNA.	100415787	0.998888	1.07721	0.845274	0.650521	0.811129	0.83015	1.04236	0.981263	0.828976	0.645113	0.781226	0.850308	0.954319	1.07992	1.01016	0.983608	0.948862	1.02658	1.12297	0.876012	0.869869	0.899242	0.824897	0.696739	0.00079303	0.203184	22.8114	14.1631	0.157538	9.57492e-05	0.549494	24	14	0.142229	0.0635163	1	23.5842	12.7979
uc029une.1	chr3	89998760	90001325	+	636	2565	1	antisense	Gm19710	Mus musculus predicted gene, 19710 (Gm19710), long non-coding RNA.	100503469	0.999319	0.897805	1.05395	0.987497	1.1128	1.62907	0.957397	0.766087	0.935293	1.1221	1.27212	1.18745	1.78209	0.863633	0.855615	1.40032	1.1203	0.65678	1.20573	1.03012	0.843633	1.1969	1.24767	0.888726	0.0566775	0.377669	23.9042	6.05281	0.200258	0.0089799	0.818266	24	6	0.157581	0.304135	1	23.4164	7.01157
uc029vmq.1	chr5	113865717	113865742	+	25	25	1	antisense	AB343460	Mus musculus non-coding RNA, oocyte_clustered_small_RNA8661, complete sequence.	NA	38.134	35.7498	25.74	29.3089	18.873	33.9085	43.8411	42.4178	21.1501	19.0308	34.3241	28.051	19.012	39.5475	38.3511	31.0275	36.6433	30.6322	36.8086	43.6772	32.6596	25.8356	38.0887	39.0522	0.0265325	0.318726	24	12.2858	8.50856	0.0572696	1	24	14	9.14544	0.248171	1	23.2509	12.8642
uc056yoh.1	chr11	98768996	98773402	+	4406	4406	1	antisense	AK053029	Mus musculus 15 days embryo head cDNA, RIKEN full-length enriched library, clone:D930024E14 product:inferred: ORPHAN NUCLEAR RECEPTOR NR1D1 (V-ERBA RELATED PROTEIN EAR-1) (REV- ERBA-ALPHA). [Rat] {Rattus norveg, full insert sequence.	NA	0.406524	0.507118	0.705911	2.13816	1.54511	0.769597	0.518246	0.858649	1.12507	1.60431	1.58588	1.21209	0.929391	0.689809	1.18802	3.29283	3.90422	3.33398	1.31579	1.36305	2.02256	3.04705	3.79408	3.11969	0.00367733	0.231584	23.9042	1.29583	0.569877	0.0175407	0.926246	24	2	0.537818	0.0891461	1	24.1026	2.90723
uc057bag.1	chr11	101769748	101785310	-	2320	15562	1	coding	Etv4	Mus musculus ets variant 4 (Etv4), transcript variant 1, mRNA.	18612	0.871663	0.759769	0.624083	0.255671	0.290533	0.541323	0.472426	0.457088	0.275392	0.249018	0.253626	0.6278	0.772206	0.804966	0.938226	0.742995	0.405832	0.555149	0.819731	0.58048	0.49271	0.715888	0.376236	0.28793	0.00288972	0.222989	21.6957	14.238	0.205802	0.0572696	1	24	14	0.237092	0.199819	1	22.4573	13.4283
[truncated: 32 more columns]

## Sheet: Cycling_KO
GeneID	chr	start	end	strand	mRNA.Length.avg.	Gene.Length.avg.	Copies.in.Genome	Category	Symbol	Description	LocusLink	WT12..exons..Total..17307380.0..RPKM	WT16..exons..Total..20139967.5..RPKM	WT20..exons..Total..18648050.0..RPKM	WT24..exons..Total..14330109.5..RPKM	WT28..exons..Total..14835978.0..RPKM	WT32..exons..Total..15925233.5..RPKM	WT36..exons..Total..16422939.5..RPKM	WT40..exons..Total..17445518.0..RPKM	WT44..exons..Total..22694934.5..RPKM	WT48..exons..Total..14712975.5..RPKM	WT52..exons..Total..20393859.5..RPKM	WT56..exons..Total..18537641.0..RPKM	KO12..exons..Total..13675554.0..RPKM	KO16..exons..Total..13654471.5..RPKM	KO20..exons..Total..19295393.5..RPKM	KO24..exons..Total..17403929.0..RPKM	KO28..exons..Total..19648865.5..RPKM	KO32..exons..Total..14363965.5..RPKM	KO36..exons..Total..16300553.0..RPKM	KO40..exons..Total..13737135.5..RPKM	KO44..exons..Total..21433197.5..RPKM	KO48..exons..Total..21675509.5..RPKM	KO52..exons..Total..18903225.0..RPKM	KO56..exons..Total..19461122.0..RPKM	ARS_pvalue_WT	ARS_BH.Q_WT	ARS_period_WT	ARS_adjphase_WT	ARS_amplitude_WT	JTK_pvalue_WT	JTK_BH.Q_WT	JTK_period_WT	JTK_adjphase_WT	JTK_amplitude_WT	LS_pvalue_WT	LS_BH.Q_WT	LS_period_WT	LS_adjphase_WT
uc007ash.2	chr1	37872206	37876298	+	1553	4092	1	coding	Lipt1	Mus musculus lipoyltransferase 1 (Lipt1), mRNA.	623661	1.09754	1.13501	1.20855	1.21323	1.21526	1.13214	1.21546	1.43949	1.09235	1.44425	1.16824	1.25048	1.67152	0.943156	1.01783	1.25794	1.39277	1.23278	1.5011	1.21872	1.08154	0.965478	1.1752	1.4393	0.56774	0.782107	20.7917	1.04868	0.0488653	1	1	20	4	0.0778266	0.999683	1	20	4.31344
uc007bkw.2	chr1	72824480	72852471	+	1323	27991	1	coding	Igfbp2	Mus musculus insulin-like growth factor binding protein 2 (Igfbp2), transcript variant 1, mRNA.	16008	75.0732	63.4073	109.702	51.4011	72.9825	66.6617	71.0158	70.1244	72.4387	61.7253	60.1718	76.839	78.7055	81.3457	86.3372	73.9835	72.1665	60.0415	98.0032	110.321	105.162	103.028	70.0549	77.1933	0.775814	0.887644	24	16.7161	4.39659	1	1	28	14	6.31742	0.969874	1	20.4984	16.4797
uc007bne.1	chr1	74771892	74785319	+	2064	13427	1	coding	Wnt6	Mus musculus wingless-type MMTV integration site family, member 6 (Wnt6), mRNA.	22420	2.30947	2.79055	2.29932	1.50453	2.36762	1.90145	2.5076	1.93015	2.3483	2.18984	2.17376	2.23461	4.62334	3.47729	5.27298	4.27318	3.21783	1.78769	3.78964	5.94284	4.74704	3.96752	2.52459	3.03726	0.493037	0.734958	24	13.861	0.166067	1	1	28	12	0.321407	0.967581	1	22.4573	11.0853
uc007bok.2	chr1	75214972	75219294	-	2092	4322	1	coding	Tuba4a	Mus musculus tubulin, alpha 4A (Tuba4a), transcript variant 1, mRNA.	22145	9.43187	9.93288	13.419	10.8411	12.7268	12.0964	10.7111	11.9739	10.3733	10.5102	11.5789	10.959	11.4998	10.9924	14.096	14.1586	11.6773	10.8155	15.2489	17.3637	15.7455	12.9562	11.4299	13.7795	0.635541	0.816429	24	1.67249	0.490549	0.805264	1	28	2	0.570105	0.960122	1	28	24.9205
uc007cav.1	chr1	91415982	91459328	-	5814	43346	1	coding	Per2	Mus musculus period circadian clock 2 (Per2), mRNA.	18627	4.88944	2.69015	1.1806	1.90841	3.62292	4.27155	3.62368	1.86832	1.79237	2.18608	3.06992	2.88093	3.92405	1.99655	1.14099	1.27982	2.95872	3.53841	2.50075	1.4837	1.32812	1.59497	2.44761	2.72654	5.4787e-07	0.00818737	23.7619	11.1074	1.32822	0.0175407	0.926246	24	10	1.21301	0.114341	1	21.7162	10.3264
uc007cdk.2	chr1	93151355	93160948	-	2287	9593	1	coding	2310007B03Rik	Mus musculus RIKEN cDNA 2310007B03 gene (2310007B03Rik), transcript variant 1, mRNA.	71874	2.62746	3.3326	3.38819	2.68514	3.80196	2.96532	3.2482	2.56906	3.16935	3.68515	2.51926	2.37053	4.04464	3.41043	5.21204	4.39668	4.26153	2.90712	4.78817	5.44294	4.89619	5.1743	3.70099	3.96562	0.394377	0.670562	21.234	4.11577	0.26863	1	1	28	22	0.279361	0.987446	1	22.4573	2.0063
uc007cha.1	chr1	106861180	106883348	+	2558	22168	1	coding	Serpinb5	Mus musculus serine (or cysteine) peptidase inhibitor, clade B, member 5 (Serpinb5), mRNA.	20724	2.39427	3.15424	4.40236	2.65983	4.3346	3.69445	2.88027	3.75345	3.03168	3.0556	3.31624	2.76259	6.40328	5.56858	6.21991	6.31188	4.81479	3.19789	5.73185	8.26703	5.91871	5.63612	2.99869	4.36909	0.710538	0.855967	24	23.905	0.23304	1	1	28	26	0.846623	0.999902	1	22.6117	1.89479
uc007chm.2	chr1	107422689	107452689	+	1879	30000	1	coding	Serpinb7	Mus musculus serine (or cysteine) peptidase inhibitor, clade B, member 7 (Serpinb7), mRNA.	116872	1.36836	1.13627	2.63986	1.63409	3.22849	2.35601	1.45826	0.991454	1.10215	1.21176	1.18737	0.947398	1.79014	1.90983	2.86849	2.18641	2.36998	1.25973	2.22014	2.82813	2.01127	2.2957	0.900922	1.66815	0.130686	0.463466	25.9221	1.84522	0.5252	1	1	28	26	0.82981	0.967136	1	28	27.5383
uc007chs.2	chr1	107590006	107608978	+	3068	18972	1	coding	Serpinb8	Mus musculus serine (or cysteine) peptidase inhibitor, clade B, member 8 (Serpinb8), transcript variant 1, mRNA.	20725	2.77783	3.18016	3.87155	3.08201	4.22921	2.88588	3.05643	2.78386	2.76469	3.22335	2.54122	2.64622	4.2544	3.42548	4.47648	3.69883	3.27623	2.50745	4.12917	4.9946	4.22008	3.75937	3.27614	3.48369	0.273801	0.584767	24	0.792741	0.30543	1	1	28	24	0.456034	0.993038	1	22.1549	2.0613
uc007cil.1	chr1	118627945	118685168	+	9255	57223	1	coding	Tfcp2l1	Mus musculus transcription factor CP2-like 1 (Tfcp2l1), mRNA.	81879	1.31727	1.09445	1.20518	1.36475	1.17256	1.23144	1.25663	1.31613	1.20928	1.38431	1.35898	1.39014	0.987617	1.09597	0.867964	1.03369	1.36926	1.29007	1.1832	0.975324	0.965396	1.15649	1.66334	1.21591	0.797571	0.897579	24	4.74811	0.0236937	1	1	24	6	0.0537806	0.983247	1	23.9273	8.1454
uc007cir.1	chr1	119415465	119422248	-	4253	6783	1	coding	Inhbb	Mus musculus inhibin beta-B (Inhbb), mRNA.	16324	3.46428	4.15619	3.39175	2.19867	2.55161	2.89384	2.70592	4.67682	2.52275	3.1962	2.30011	2.72702	4.21236	4.20165	5.09363	4.47859	3.18907	3.28205	3.94511	5.42585	4.56364	4.77839	3.2278	4.0837	0.0868573	0.413585	24	15.5762	0.627991	0.247874	1	28	12	0.486411	0.326881	1	24.2804	15.7537
uc007ctt.1	chr1	135818598	135833341	+	2982	14743	1	coding	Lad1	Mus musculus ladinin (Lad1), mRNA.	16763	9.11634	10.6481	10.7897	9.48929	11.8442	9.28635	9.72981	8.29448	7.49893	11.419	7.89286	8.96358	12.2608	11.6289	13.4692	13.7384	11.1788	9.53696	13.5059	15.3549	13.4634	11.7504	9.18051	10.4251	0.473332	0.722854	24	2.20314	0.66902	1	1	28	22	0.952088	0.999929	1	28	23.602
uc007cub.2	chr1	135871394	135919207	-	4656	47813	1	coding	Pkp1	Mus musculus plakophilin 1 (Pkp1), transcript variant 1, mRNA.	18772	14.4881	14.1994	17.7828	12.9045	21.5848	15.6579	14.2483	11.8927	11.7113	13.6708	10.6052	11.9567	23.0944	19.6382	24.6384	21.3494	17.0301	12.9638	19.0657	27.4077	22.5767	18.8266	12.9071	17.2385	0.370582	0.654873	24	4.09974	1.55726	1	1	20	12	1.25732	0.999853	1	28	27.4951
uc007cyg.2	chr1	150449412	150466165	-	4265	16753	1	coding	Prg4	Mus musculus proteoglycan 4 (megakaryocyte stimulating factor, articular superficial zone protein) (Prg4), transcript variant 1, mRNA.	96875	5.03956	4.35987	5.21161	8.3118	8.866	10.3208	10.8718	14.0716	13.1517	14.9082	18.5273	14.7288	2.5546	3.05651	2.69762	3.07163	6.03801	6.06409	4.6604	4.36943	4.93914	6.56058	8.71347	8.16851	0.894423	0.94393	24	2.75579	0.280717	1	1	28	4	3.5064	0.969001	1	23.9273	6.9796
uc007czr.1	chr1	153122756	153186447	-	5140	63691	1	coding	Lamc2	Mus musculus laminin, gamma 2 (Lamc2), mRNA.	16782	9.67851	12.8237	15.6702	8.72968	12.9693	11.2393	11.6154	12.9475	11.5086	16.1587	12.6879	13.8482	21.4604	19.8763	22.6713	23.1063	18.3078	17.6485	19.7291	28.8066	25.5613	22.3629	14.3214	20.2989	0.432198	0.695928	27.531	19.81	1.21205	1	1	28	22	1.31894	0.990202	1	28	25.9404
uc007czt.1	chr1	153157309	153186447	-	2251	29138	1	coding	Lamc2	Mus musculus laminin, gamma 2 (Lamc2), mRNA.	16782	1.29624	1.99625	2.6205	1.08503	2.29071	1.67375	2.00173	1.64248	1.67364	2.30986	1.6991	1.82131	3.97938	3.05828	3.8219	3.34386	2.9166	2.67526	2.92975	4.52748	4.12468	3.79164	1.69208	2.65939	0.75414	0.875724	27.1565	21.1473	0.154508	1	1	28	22	0.260055	0.99995	1	26.4257	24.0445
uc007dof.2	chr1	171370173	171388287	+	3495	18114	1	coding	Pvrl4	Mus musculus poliovirus receptor-related 4 (Pvrl4), transcript variant 1, mRNA.	71740	3.78579	4.80187	5.6847	4.01328	6.00751	5.15643	4.59074	3.69021	3.70026	4.57977	3.33911	4.11335	7.09263	5.82536	7.98518	7.1268	5.86113	4.43209	7.13528	9.46652	8.18993	6.55394	4.10948	6.66014	0.60481	0.799918	24	3.45832	0.338735	1	1	28	26	0.698901	0.999734	1	28	25.0719
uc007dqn.2	chr1	172482213	172498877	+	4114	16664	1	coding	Igsf9	Mus musculus immunoglobulin superfamily, member 9 (Igsf9), transcript variant 2, mRNA.	93842	2.76675	2.43797	3.51938	2.26447	2.48217	2.6024	2.59754	2.11785	2.15815	2.75074	1.94278	3.0224	2.58615	2.81266	3.04858	2.59079	2.02881	2.24221	2.59467	3.00807	2.77853	2.34376	2.10884	1.80483	0.740959	0.870243	20.4718	16.7539	0.14694	1	1	20	12	0.221161	0.999774	1	20	15.9498
uc007edy.1	chr1	193153112	193172035	+	4116	18923	1	coding	Irf6	Mus musculus interferon regulatory factor 6 (Irf6), mRNA.	54139	3.88842	5.13293	5.1853	3.70447	5.64154	5.31669	4.59341	5.17368	4.48549	7.38954	4.65803	6.40883	7.88792	7.49976	7.8318	8.32698	6.40497	5.80155	7.60883	10.8503	8.56391	7.35291	5.03177	7.12841	0.947531	0.969146	24	1.47434	0.131026	1	1	24	6	0.527816	0.999516	1	25.8039	6.32927
uc007emk.1	chr10	18540123	18546076	-	1906	5953	1	coding	Hebp2	Mus musculus heme binding protein 2 (Hebp2), mRNA.	56016	0.985211	1.029	1.36454	1.15329	1.41456	1.05424	1.07021	0.571409	0.473917	0.998469	0.758926	0.59435	1.45786	1.46011	1.95774	1.61281	1.13482	1.02273	1.59324	1.79506	1.41977	1.79118	0.929792	0.970536	0.101575	0.430376	24	3.19877	0.198381	1	1	28	24	0.178055	0.999567	1	28	24.8418
uc007emz.1	chr10	18845071	18857072	+	1897	12001	1	coding	Perp	Mus musculus PERP, TP53 apoptosis effector (Perp), mRNA.	64058	64.0227	61.2739	76.3667	53.8916	77.9033	66.418	55.3535	50.3866	50.6013	57.541	49.3833	51.0011	93.4373	87.8872	103.761	95.6528	79.6134	63.0678	87.7203	101.979	93.8051	86.0806	56.9446	78.0519	0.383828	0.664264	24	3.80726	4.59377	1	1	20	10	7.00271	0.999998	1	20	3.79461
uc007fjz.1	chr10	63243074	63244148	-	451	1074	1	antisense	AK018967	Mus musculus adult male testis cDNA, RIKEN full-length enriched library, clone:1700120B22 product:hypothetical protein, full insert sequence.	NA	0.960845	1.0459	1.66463	0.851014	0.97145	1.25308	1.21511	1.65228	0.73275	2.1852	1.35905	1.25591	1.05388	1.46147	1.60878	0.828113	1.12846	1.23492	1.36026	1.29127	1.03451	0.971802	0.938377	1.36722	0.665791	0.833204	27.531	18.4502	0.161996	1	1	20	18	0.257454	0.999965	1	27.3029	20.0902
uc007ghs.1	chr10	81365960	81366220	+	260	260	1	noncoding	AK200837	Mus musculus cDNA, clone:Y1G0136C09, strand:unspecified.	NA	1.77781	2.6736	2.8875	1.47618	2.59245	1.69059	0.819679	2.75583	2.37261	1.96059	1.98023	3.00843	1.26559	2.25342	2.39196	2.98341	2.15319	2.00823	2.71345	2.79982	3.23007	2.30675	2.33985	1.87751	0.682556	0.841386	24	19.5138	0.254071	1	1	28	22	0.72786	0.996519	1	20	15.9999
uc007gle.1	chr10	85131700	85185054	-	3003	53354	1	coding	Cry1	Mus musculus cryptochrome 1 (photolyase-like) (Cry1), mRNA.	12952	5.91641	4.40639	2.75892	2.63749	3.78206	4.86163	5.33273	4.2948	3.53617	3.06679	3.62492	4.50883	7.03716	4.45074	3.14096	3.24315	4.83853	5.99281	6.12863	4.12095	3.73657	3.92524	4.67706	5.14187	2.8306e-05	0.0621764	24	10.9747	1.28586	9.57492e-05	0.549494	24	12	1.16842	0.0485538	1	24.6442	11.1157
uc007gnj.2	chr10	85959691	86011860	-	2312	52169	1	coding	Bpifc	Mus musculus BPI fold containing family C (Bpifc), mRNA.	270757	1.24954	1.32077	2.07588	1.49406	2.30315	1.90119	1.43535	1.4008	0.838563	0.749638	0.604446	1.09662	1.64464	1.4096	2.26402	1.40415	1.1997	1.00875	1.39306	1.88915	1.39243	1.24716	1.00677	1.22238	0.619758	0.807401	24	5.61681	0.184328	1	1	28	0	0.319017	0.989806	1	28	27.2221
uc007gzb.1	chr10	107517360	107720027	-	7013	202667	1	coding	Ptprq	Mus musculus protein tyrosine phosphatase, receptor type, Q (Ptprq), mRNA.	237523	6.97004	6.1101	5.8534	9.56744	9.37578	9.04788	9.16439	8.83564	10.4047	10.2925	11.0228	8.96892	5.18734	8.12458	6.25191	7.48441	12.0067	12.0316	7.47928	6.85084	7.84374	8.50271	12.0428	11.7269	0.276656	0.586857	24	2.46265	0.724729	0.377646	1	24	4	1.29472	0.536913	1	22.4573	6.57284
uc007hfc.1	chr10	120364171	120382836	+	1112	18665	1	antisense	BC098228	Mus musculus RIKEN cDNA 1700006J14 gene, mRNA (cDNA clone IMAGE:1445692).	NA	0.363716	0.803728	0.723358	0.627546	0.363689	0.564689	0.328546	0.463931	0.41606	0.550094	0.440957	0.897455	0.821978	0.987897	0.722393	0.594218	0.36614	0.406944	0.882699	0.490976	0.671318	0.643069	0.523302	0.300359	0.525682	0.754383	21.1217	17.6017	0.0955516	1	1	28	20	0.254301	0.952711	1	20	0.380039
uc007hkw.1	chr10	127898535	127911759	+	2845	13224	1	coding	Sdr9c7	Mus musculus 4short chain dehydrogenase/reductase family 9C, member 7 (Sdr9c7), mRNA.	70061	1.18807	0.741733	1.53618	0.711322	2.00197	1.11461	1.11294	0.47348	0.441401	0.621142	0.405029	0.540391	0.886731	0.849487	1.41178	0.807849	0.661884	0.415999	0.776279	0.75482	0.754377	0.697296	0.278916	0.505717	0.303261	0.608312	24	5.37178	0.265283	1	1	24	10	0.300388	0.998737	1	28	27.7703
uc007ipd.2	chr11	48826138	48850195	+	1359	24057	1	coding	Trim7	Mus musculus tripartite motif-containing 7 (Trim7), mRNA.	94089	0.977861	1.07781	1.5389	1.02698	1.21515	0.970318	1.63539	1.18101	1.34555	1.30033	1.26284	1.32975	1.82942	1.67058	1.84956	1.50093	1.4418	1.45999	2.18937	2.22296	1.71658	1.68041	1.03155	1.75819	0.351244	0.643672	21.1217	19.0347	0.125976	1	1	20	0	0.136723	0.979312	1	20	0.37443
uc007jfj.2	chr11	59970614	60046489	-	962	75875	1	coding	Pemt	Mus musculus phosphatidylethanolamine N-methyltransferase (Pemt), transcript variant 1, mRNA.	18618	0.960978	1.08389	1.30996	1.37825	0.840795	1.17493	0.981083	1.48964	0.870261	1.13043	1.01943	1.31777	1.3302	1.10387	0.969714	1.13483	1.08453	1.19408	1.05222	0.794544	0.824493	0.983127	1.42976	1.09499	0.775426	0.887617	24	18.2558	0.0658797	1	1	28	20	0.183877	0.747046	1	20	19.8364
uc007jio.1	chr11	62248984	62266452	+	1842	17468	1	coding	Adora2b	Mus musculus adenosine A2b receptor (Adora2b), mRNA.	11541	1.22333	1.71169	1.61573	1.7048	1.77474	1.8238	1.61978	2.7696	1.73428	2.01097	2.07637	2.51857	1.50851	1.78916	2.33526	2.21473	1.79592	1.47401	2.0649	3.2011	2.68491	2.01622	1.90984	2.65012	0.59353	0.794136	23.2093	16.2837	0.136031	1	1	24	6	0.190102	0.999359	1	20	15.9999
uc007jpk.1	chr11	69157072	69169791	+	2332	12719	1	coding	Alox12b	Mus musculus arachidonate 12-lipoxygenase, 12R type (Alox12b), mRNA.	11686	1.62286	1.45849	2.80542	1.78049	4.88475	2.38303	1.84081	1.26589	0.51016	1.03466	0.746449	0.763363	1.86571	1.49173	2.3335	1.66314	1.12394	0.850828	1.47318	1.46715	1.6806	1.15733	0.408327	1.11274	0.106661	0.437542	27.7222	1.54452	0.865307	1	1	28	4	0.510201	0.982782	1	28	27.7794
uc007jpv.2	chr11	69340769	69342647	+	1777	1878	1	noncoding	Chd3os	Mus musculus chromodomain helicase DNA binding protein 3, opposite strand (Chd3os), long non-coding RNA.	80515	1.46317	1.52283	2.2482	1.80643	3.22415	2.61492	1.97029	1.11288	1.69853	0.975331	0.81402	1.74552	1.72829	1.62793	2.04154	1.51972	1.17425	1.07738	1.39819	1.55668	1.53597	1.53178	0.729361	1.33016	0.379013	0.661042	24	5.57452	0.383835	1	1	28	4	0.582236	0.831177	1	28	0.110543
uc007jrt.2	chr11	69803669	69806038	+	2369	2369	1	coding	G630025P09Rik	Mus musculus RIKEN cDNA G630025P09 gene (G630025P09Rik), long non-coding RNA.	74341	0.999971	1.16324	0.995988	0.73642	0.924703	0.940974	0.848199	1.01625	0.771888	1.13327	0.786537	1.28656	1.09577	1.03563	1.07196	0.873153	0.966741	0.925702	1.23006	1.47496	1.37862	1.15873	0.937882	1.04114	0.570853	0.783651	24	12.3828	0.0779146	1	1	28	16	0.122392	0.958179	1	20.627	14.746
uc007jsd.2	chr11	69878264	69880985	-	2721	2721	1	coding	Kctd11	Mus musculus potassium channel tetramerisation domain containing 11 (Kctd11), mRNA.	216858	6.15798	5.65685	8.04078	6.18072	8.43475	6.2078	5.82946	5.12964	5.19004	5.24554	4.91966	4.68865	8.94892	8.06108	11.047	9.17517	8.71605	6.0766	7.94746	9.44387	8.66774	7.12117	5.51174	6.45847	0.234023	0.552774	25.5897	0.958278	0.638268	1	1	20	10	0.278581	0.999907	1	20	5.13204
uc007jtb.2	chr11	69965421	69967886	+	1307	2465	1	coding	Cldn7	Mus musculus claudin 7 (Cldn7), transcript variant 1, mRNA.	53624	6.43215	7.19904	5.29274	4.27135	4.61563	6.36582	5.49738	5.63565	3.69156	8.81442	5.66503	9.90561	6.76963	7.36844	5.84875	5.64911	5.08156	5.43313	8.30798	7.2684	7.22874	5.5242	6.98196	5.93654	0.399356	0.674217	23.345	10.9483	0.975898	0.558904	1	20	16	0.866934	0.871192	1	20	15.9999
uc007jyw.1	chr11	72435526	72438404	+	1818	2878	1	coding	Ggt6	Mus musculus gamma-glutamyltransferase 6 (Ggt6), mRNA.	71522	0.492614	0.655479	0.870151	0.460615	0.852742	0.725337	0.787088	0.488713	0.436264	0.579478	0.310173	0.370904	0.46255	0.584116	1.02625	0.916551	0.62987	0.497823	0.776125	0.82085	0.718583	0.570978	0.436477	0.621815	0.965527	0.979554	24	4.83945	0.0194875	1	1	20	16	0.0559766	0.999996	1	28	3.65163
uc007knx.2	chr11	82942341	82960681	-	571	18340	1	antisense	Slfn5os	Mus musculus schlafen 5, opposite strand (Slfn5os), long non-coding RNA.	76392	1.7708	1.69566	1.73741	2.07761	1.71165	1.42962	1.49294	2.20853	1.89061	2.26161	1.71749	1.27539	0.704339	0.641297	0.81687	1.15722	1.24783	1.21924	1.39671	0.701181	1.10309	1.00996	2.08454	1.39485	0.0428691	0.348093	24.0482	0.541737	0.494444	0.377646	1	24	22	0.303347	0.356442	1	23.4164	20.5339
uc007kox.1	chr11	83410072	83421038	+	3477	10966	1	coding	Rasl10b	Mus musculus RAS-like, family 10, member B (Rasl10b), mRNA.	276952	3.60598	3.06312	3.38529	3.42192	3.4991	4.22596	3.50247	4.12146	3.77644	3.70428	3.10255	3.21152	2.39748	2.3064	1.98241	2.28048	3.35924	3.39383	3.14942	2.47048	2.65689	2.82622	3.25592	3.3547	0.86157	0.928621	24	14.3512	0.0890079	1	1	28	8	0.157275	0.891711	1	28	9.55849
uc007kpp.1	chr11	83662584	83664683	+	657	2099	1	coding	Ccl4	Mus musculus chemokine (C-C motif) ligand 4 (Ccl4), mRNA.	20303	0.219859	0.717959	0.93864	1.16836	0.256483	0.71682	0.602417	1.00334	0.469466	0.982783	0.671704	0.697909	0.77909	0.557352	0.709943	0.524733	0.813367	1.05964	1.07382	0.830997	0.674639	0.702207	0.764931	1.29048	NA	NA	NA	NA	NA	NA	NA	NA	NA	NA	NA	NA	NA	NA
uc007kws.1	chr11	90336535	90390917	-	5661	54382	1	coding	Hlf	Mus musculus hepatic leukemia factor (Hlf), mRNA.	217082	1.66876	0.907796	0.700979	0.998487	1.32164	1.64166	1.35527	0.987251	1.16753	1.1526	1.42486	1.31502	1.4015	0.782686	0.604223	0.740939	1.44742	1.88773	1.09994	0.842271	0.712912	1.05945	1.15876	1.534	0.000419248	0.168762	24.4908	10.77	0.343625	0.032459	0.970134	20	12	0.252285	0.126353	1	21.7162	10.4503
uc007ldk.2	chr11	97029952	97033960	+	1510	4008	1	coding	Scrn2	Mus musculus secernin 2 (Scrn2), mRNA.	217140	1.45404	1.29886	1.72239	1.36331	0.937403	1.03963	1.08877	1.48048	1.28395	1.1703	1.38011	1.57189	1.35593	1.33377	1.42435	1.6172	1.04483	0.968207	1.36102	2.00067	1.93115	1.84846	1.27873	1.46327	0.479054	0.726267	24	17.8358	0.120395	0.805264	1	20	0	0.149517	0.68482	1	20	15.9999
uc007lgv.1	chr11	98664351	98677708	+	2714	13357	1	coding	Gsdma	Mus musculus gasdermin A (Gsdma), mRNA.	57911	1.90538	2.18625	3.45776	2.39124	4.02336	2.76485	2.35575	1.25668	1.29071	1.71546	1.66218	1.70936	2.49222	2.64449	3.29402	2.61463	2.27839	1.34671	2.7125	2.96385	2.39816	2.60083	1.70554	2.07318	0.0443198	0.35114	27.9161	0.0435183	0.670962	1	1	28	26	0.69349	0.959104	1	28	26.6094
uc007lhh.2	chr11	98767932	98775377	-	2757	7445	1	coding	Nr1d1	Mus musculus nuclear receptor subfamily 1, group D, member 1 (Nr1d1), mRNA.	217166	3.85611	3.58391	4.14295	7.47948	5.782	4.05413	4.06378	4.07507	5.59374	6.61922	6.03815	5.19485	2.73184	2.4837	4.00396	9.10746	9.64522	8.10576	4.56157	4.47545	5.99073	8.01548	9.73786	7.86516	0.00286707	0.222989	22.6818	2.76458	1.3392	0.0089799	0.818266	24	2	1.30578	0.0982754	1	23.4164	3.67638
uc007lkr.2	chr11	100246091	100248902	-	1560	2811	1	coding	Krt16	Mus musculus keratin 16 (Krt16), transcript variant 1, mRNA.	16666	13.8891	23.3781	34.8734	9.66228	30.3965	23.628	22.7168	26.6765	18.0629	15.5758	18.5922	15.2151	39.21	38.8245	37.7398	29.4474	23.6851	23.0947	35.5108	55.1565	35.2616	37.6178	17.3963	26.2687	0.905307	0.949663	24	17.0718	1.42041	1	1	20	18	6.09072	0.99884	1	20.8889	14.664
uc007lnt.1	chr11	101176117	101190720	+	5336	14603	1	coding	Cntnap1	Mus musculus contactin associated protein-like 1 (Cntnap1), mRNA.	53321	1.19651	1.01892	0.969791	1.36663	1.06108	1.20621	1.24383	1.09572	1.30058	1.18459	1.21299	1.10699	1.21963	0.981331	0.888693	1.06065	1.12546	1.31774	1.1382	0.893571	0.983671	1.11101	1.3483	1.33372	0.870708	0.933244	24	2.5626	0.0267282	1	1	28	2	0.118109	0.97905	1	20	3.59975
uc007lue.1	chr11	103355701	103361092	+	1388	5391	1	antisense	AK052773	Mus musculus 0 day neonate kidney cDNA, RIKEN full-length enriched library, clone:D630048O14 product:unclassifiable, full insert sequence.	NA	0.853362	0.786999	1.21699	0.578174	0.849831	0.972665	0.548365	0.640116	0.587291	0.856935	0.900848	0.738431	0.921942	1.31909	1.47487	1.07631	1.11834	0.526654	0.729276	1.33738	1.47903	1.08025	0.857545	1.22168	0.642379	0.820567	24	3.09075	0.0774769	1	1	20	10	0.153315	0.998367	1	28	19.4861
uc007lvs.2	chr11	103774175	103818021	+	3110	43846	1	coding	Wnt3	Mus musculus wingless-type MMTV integration site family, member 3 (Wnt3), mRNA.	22415	0.705979	0.758358	1.01732	0.549739	1.0078	0.928777	0.988735	0.820192	0.623395	0.688414	0.630667	0.563727	1.46952	1.24807	1.74141	1.44108	1.17824	0.772297	1.38081	2.18854	1.53772	1.35735	0.646379	1.22265	0.826598	0.911357	24	10.3756	0.0447225	1	1	28	4	0.169643	0.989605	1	28	5.2906
uc007lze.2	chr11	106654213	106715281	-	3317	61068	1	coding	Pecam1	Mus musculus platelet/endothelial cell adhesion molecule 1 (Pecam1), transcript variant 3, mRNA.	18613	1.86383	2.41003	1.51967	1.1045	0.59946	1.61858	1.1106	1.51209	0.78375	1.23968	0.879573	0.853806	2.60131	3.37809	2.99987	2.21726	1.84119	1.67908	2.58929	1.98613	1.58241	1.39087	1.44334	1.87444	0.173899	0.500818	20.5773	15.7023	0.307519	0.558904	1	28	14	0.460534	0.542363	1	24.2804	11.9114
uc007mdr.1	chr11	110399122	110513637	+	2052	114515	1	coding	Map2k6	Mus musculus mitogen-activated protein kinase kinase 6 (Map2k6), mRNA.	26399	0.957349	0.871097	1.17598	0.527114	0.788348	0.719126	0.934722	0.754228	0.77303	0.927428	0.609345	1.35387	0.748337	0.999323	0.984994	0.658026	0.682053	0.593726	0.777309	0.674031	0.920854	1.01173	0.760517	0.651071	0.260652	0.574981	20.0603	16.9193	0.159762	1	1	28	14	0.181393	0.905822	1	20.2462	19.7752
uc007med.2	chr11	112782210	112787757	+	4143	5547	1	coding	Sox9	Mus musculus SRY (sex determining region Y)-box 9 (Sox9), mRNA.	20682	1.58289	1.54003	2.09037	1.60014	2.08247	2.07644	2.21928	1.55652	1.86652	2.1655	1.49719	2.23954	2.8328	2.95207	3.05226	3.04419	2.17431	2.10049	2.45805	3.32086	2.93926	2.79505	2.0047	2.41853	0.818423	0.906434	24	7.01587	0.0804183	1	1	28	4	0.351128	0.976276	1	28	3.93438
uc007mga.1	chr11	114922781	114934386	-	2876	11605	1	coding	Cd300lb	Mus musculus CD300 antigen like family member B (Cd300lb), mRNA.	217304	1.05472	1.0445	1.24926	1.09188	1.39448	0.927928	0.920978	0.886926	1.09544	1.18163	1.02297	1.11602	0.889886	1.06951	1.03616	1.35854	1.24756	1.0772	1.20519	0.721373	1.03826	1.19508	1.33356	1.08093	0.0870797	0.413585	24	1.10506	0.125682	1	1	28	24	0.141172	0.652388	1	26.4257	23.3467
uc007mjh.1	chr11	115974725	116008411	+	6120	33686	1	coding	Itgb4	Mus musculus integrin beta 4 (Itgb4), transcript variant 1, mRNA.	192897	2.59627	4.1012	4.59141	2.95324	4.09709	3.38592	4.25338	3.35779	3.01671	4.37567	3.33706	3.62714	6.52373	6.39021	6.96939	7.64233	5.41783	6.09732	6.32021	9.09348	7.89427	6.45664	3.74716	6.01585	0.857366	0.926247	24	21.3365	0.157435	1	1	20	18	0.505779	0.999991	1	20	4.10385
uc007mlv.1	chr11	116645595	116654313	-	2327	8718	1	coding	Cygb	Mus musculus cytoglobin (Cygb), mRNA.	114886	16.6856	13.1973	16.7304	17.7532	17.032	15.2868	15.7917	16.7013	17.7519	15.9184	20.1342	15.8448	11.0612	10.1813	11.0021	15.0868	15.0581	18.0404	12.694	11.4339	14.5764	12.2822	16.5728	15.656	0.30862	0.613136	22.9425	2.72727	1.0122	0.247874	1	20	6	0.743804	0.807155	1	23.0877	4.53216
uc007mvu.2	chr11	121356121	121388251	-	1859	32130	1	coding	Rab40b	Mus musculus Rab40B, member RAS oncogene family (Rab40b), mRNA.	217371	5.03506	3.80607	4.51442	4.33564	3.57142	3.12447	3.61936	4.28599	4.15977	3.98517	4.18071	3.81586	3.65813	3.38801	2.99692	2.71992	3.65481	4.51267	3.25053	2.58445	3.07447	2.9036	4.4677	3.69006	0.483141	0.728931	24	19.6212	0.24882	1	1	28	18	0.626721	0.712619	1	28	18.7845
uc007mvz.2	chr11	121510976	121519342	-	3240	8366	1	coding	Zfp750	Mus musculus zinc finger protein 750 (Zfp750), mRNA.	319530	2.41637	2.85042	3.15295	2.33687	3.31818	2.99432	2.70624	1.75148	2.33233	2.52779	2.1339	2.2227	4.50249	4.61116	5.1266	4.69065	3.67564	2.75037	4.14664	4.44861	3.91685	3.68795	2.25319	3.10052	0.424572	0.691042	24	3.97456	0.223486	1	1	20	12	0.264597	0.99997	1	28	26.4328
uc007ncs.2	chr12	17284721	17324730	-	1582	40009	1	coding	Atp6v1c2	Mus musculus ATPase, H+ transporting, lysosomal V1 subunit C2 (Atp6v1c2), transcript variant 1, mRNA.	68775	1.97222	2.32256	2.62701	2.16142	3.38723	2.20293	2.34786	1.50369	1.68508	1.48222	1.70473	1.84134	2.61154	2.7776	3.65271	2.66952	2.13933	1.84828	2.44305	2.66886	2.59531	2.6392	1.27069	1.8514	0.303181	0.608312	24	4.76023	0.298301	1	1	28	26	0.180261	0.990492	1	28	26.9621
uc007nem.2	chr12	24572287	24617391	+	3452	45104	1	coding	Grhl1	Mus musculus grainyhead-like 1 (Drosophila) (Grhl1), transcript variant 1, mRNA.	195733	3.6321	3.28667	4.44285	3.13337	5.27202	4.32023	3.58075	3.01385	3.03154	3.54406	2.64206	3.07851	5.38044	5.07052	7.04123	5.56773	5.06429	3.32766	5.27817	6.12603	5.23738	5.09196	3.60898	4.69635	0.36921	0.654212	24	4.62606	0.406709	1	1	28	4	0.584909	0.997492	1	28	27.9289
uc007nhb.1	chr12	31073968	31079940	+	2668	5972	1	coding	Fam110c	Mus musculus family with sequence similarity 110, member C (Fam110c), mRNA.	104943	12.3982	10.4125	9.8989	12.9732	12.8593	13.133	11.183	14.1907	12.1883	12.5464	11.6153	10.2915	8.07151	9.20941	6.79874	8.80826	12.3991	11.5857	10.1288	8.03532	9.27711	9.12152	11.5597	11.0068	0.352285	0.644268	21.1217	5.44345	0.821369	1	1	28	2	1.56421	0.803068	1	20	9.01075
uc007oac.2	chr12	79208913	79222664	+	1671	13751	1	coding	Rdh12	Mus musculus retinol dehydrogenase 12 (Rdh12), transcript variant 1, mRNA.	77974	1.33123	1.32228	2.00572	1.21108	2.15805	1.46556	1.4758	1.11487	0.962471	1.0372	0.557542	0.903914	1.75041	1.49014	2.20206	1.58174	1.14213	0.999909	1.96415	2.22176	1.75905	1.90504	1.02889	1.53754	0.779506	0.8887	24	3.79778	0.10902	1	1	20	16	0.179943	0.999999	1	28	25.3687
uc007ogq.2	chr12	85166639	85177313	-	1592	10674	1	coding	Pgf	Mus musculus placental growth factor (Pgf), transcript variant 1, mRNA.	18654	3.21195	6.0974	4.22734	3.1341	2.83671	3.15545	3.48055	4.23069	3.09989	4.07718	2.58724	3.98144	5.12138	8.14245	7.37346	5.46792	5.59445	4.37303	5.78024	6.31015	5.42178	4.24546	3.78814	4.76081	0.138256	0.470934	22.3017	17.1747	0.763082	0.157639	1	24	18	0.376024	0.525902	1	22.1549	18.1525
uc007pem.1	chr12	112146208	112181747	+	6902	35539	1	coding	Kif26a	Mus musculus kinesin family member 26A (Kif26a), mRNA.	668303	0.791089	0.834496	0.784717	0.500473	0.532237	0.868846	0.630783	0.77652	0.5203	0.733636	0.50441	0.914443	1.25545	1.1778	1.26899	0.690965	0.578838	0.630421	0.773289	0.970324	0.844983	1.17644	0.555683	0.763099	0.0972836	0.427166	20.9005	15.1715	0.13049	0.377646	1	20	16	0.167188	0.579783	1	21.5738	14.4725
uc007pin.2	chr12	119443410	119466932	+	3812	23522	1	coding	Macc1	Mus musculus metastasis associated in colon cancer 1 (Macc1), mRNA.	238455	0.992789	1.34161	1.35047	0.778012	1.25542	1.16132	1.28586	0.999965	1.19057	1.54228	1.15125	1.06134	2.19638	1.98844	2.33842	2.63778	2.00263	1.57975	2.04385	2.38705	2.31325	2.31764	1.38775	1.7254	0.722546	0.862387	25.2658	19.5131	0.0731067	1	1	20	12	0.114092	0.99977	1	28	18.4496
uc007qej.3	chr13	40715303	40733823	-	3228	18520	1	coding	Tfap2a	Mus musculus transcription factor AP-2, alpha (Tfap2a), transcript variant 1a, mRNA.	21418	1.43194	1.79967	1.7443	1.25385	1.66004	1.82856	1.51849	1.57154	1.42644	1.58969	1.23801	1.64607	2.50313	2.18937	2.60093	2.4386	1.86042	1.47735	1.98601	3.2812	2.52217	2.544	1.44216	1.79878	0.702267	0.852809	24	12.1775	0.0704267	1	1	20	16	0.109328	0.994866	1	21.5738	2.49345
uc007rln.1	chr13	93770949	93772194	-	1245	1245	1	antisense	AK037155	Mus musculus 6 days neonate skin cDNA, RIKEN full-length enriched library, clone:A030001P10 product:unclassifiable, full insert sequence.	NA	1.34585	0.717868	0.624547	0.756685	0.676744	0.832202	0.684712	0.667598	0.796314	0.682402	0.610468	0.69326	0.881002	0.647066	0.541153	0.461512	0.531418	0.866738	0.665215	0.380056	0.393489	0.611428	0.807325	0.928636	0.388217	0.667096	24	10.1134	0.100515	1	1	28	8	0.0800788	0.921233	1	26.6397	2.26689
uc007rrb.2	chr13	100595957	100616971	-	3054	21014	1	coding	Marveld2	Mus musculus MARVEL (membrane-associating) domain containing 2 (Marveld2), transcript variant 1, mRNA.	218518	0.841898	1.25188	0.992078	0.628368	0.904896	0.925247	0.807486	0.966617	0.627612	1.17952	0.87504	1.21878	1.38872	1.21101	1.53577	1.26055	1.13319	0.683877	1.36596	1.60894	1.27565	1.26894	0.909399	1.06841	0.795773	0.896496	24	12.0323	0.0612731	1	1	20	12	0.149644	0.931637	1	20	15.9999
uc007rux.1	chr13	108158738	108194981	+	2095	36243	1	coding	Ercc8	Mus musculus excision repaiross-complementing rodent repair deficiency, complementation group 8 (Ercc8), mRNA.	71991	1.50308	1.44573	1.57419	1.11586	1.27086	1.4387	1.42417	1.73742	1.08316	1.47614	1.12346	1.28745	1.4485	1.52065	1.48427	1.22047	1.04459	1.06339	1.6252	1.71999	1.31396	1.46443	1.32568	1.29994	0.248139	0.565452	24	14.2789	0.133916	0.805264	1	28	12	0.058281	0.681285	1	24.2804	12.1338
uc007shp.2	chr14	18204056	18239106	-	4632	35050	1	coding	Nr1d2	Mus musculus nuclear receptor subfamily 1, group D, member 2 (Nr1d2), mRNA.	353187	0.923064	0.895074	1.3603	2.65905	2.64842	1.95213	1.07794	1.25607	1.70277	2.38443	3.01701	2.29426	1.76809	1.37555	1.71186	3.71519	5.27394	4.66679	2.60251	2.25521	2.51313	3.85454	4.66539	4.27095	0.000690607	0.19847	24	2.63288	0.766008	0.00193362	0.656728	28	26	0.954255	0.0451849	1	24.461	3.27272
uc007srs.2	chr14	25696356	25701282	-	1774	4926	1	antisense	Ppifos	Mus musculus peptidylprolyl isomerase F, opposite strand (Ppifos), long non-coding RNA.	68173	0.977094	1.04959	1.36027	1.06209	1.27284	1.0619	0.909581	0.791642	0.881751	0.957824	0.787756	0.729799	0.927436	1.03208	1.13935	1.11742	0.731559	0.922231	1.08932	1.23104	1.14406	0.936224	0.864786	1.02827	0.100655	0.42878	24	0.967409	0.118116	1	1	28	24	0.149129	0.997698	1	22.7682	0.771652
uc007tat.1	chr14	34351882	34355393	-	364	3511	1	coding	Fam25c	Mus musculus family with sequence similarity 25, member C (Fam25c), mRNA.	69134	9.52398	6.8886	14.7321	11.6944	18.4249	13.7145	9.8696	12.0469	8.59465	8.40254	8.08259	9.48471	8.2364	7.04193	10.4648	7.26121	6.71123	5.54654	11.7976	12.4992	11.9205	7.73142	4.72331	6.2819	0.416642	0.685827	24	3.7482	1.82073	1	1	28	26	3.56392	0.931807	1	28	27.8467
uc007tnj.2	chr14	51893610	51896745	+	2330	3135	1	coding	Slc39a2	Mus musculus solute carrier family 39 (zinc transporter), member 2 (Slc39a2), mRNA.	214922	0.545551	0.447512	0.575375	0.524122	0.433929	0.673749	0.496531	0.295217	0.302576	0.466728	0.294627	0.405161	0.517825	0.722931	0.70065	0.431554	0.262113	0.268913	0.487095	0.546746	0.42051	0.346508	0.249747	0.308748	0.287337	0.595907	26.4371	3.97887	0.064653	1	1	20	14	0.0695614	0.999767	1	28	1.69353
uc007ucx.2	chr14	57098602	57104702	-	2402	6100	1	coding	Gjb2	Mus musculus gap junction protein, beta 2 (Gjb2), mRNA.	14619	5.42428	6.47012	8.97469	4.47402	7.95543	7.13681	7.13599	3.43642	4.48515	5.54603	4.48087	5.96262	8.90447	8.44563	9.64453	6.9969	5.75254	3.20269	7.15126	8.19781	6.2157	6.41511	4.21755	5.29461	0.656175	0.828474	24	6.0592	0.612875	1	1	28	4	1.05013	0.999801	1	28	24.3681
uc007ulz.1	chr14	69029289	69041401	+	3739	12112	1	coding	Stc1	Mus musculus stanniocalcin 1 (Stc1), mRNA.	20855	6.60616	7.56275	7.20688	8.02534	5.93996	6.67569	6.54666	8.41653	7.47145	7.59837	5.59981	5.72049	4.69365	5.55294	4.58102	4.51798	6.61521	7.23371	5.66058	4.16641	4.09914	6.27431	6.87614	7.37304	0.0158059	0.2987	21.8142	20.8131	0.915041	0.377646	1	24	18	0.555591	0.189315	1	23.2509	17.9734
uc007vsc.2	chr15	55307750	55520803	+	6400	213053	1	coding	Col14a1	Mus musculus collagen, type XIV, alpha 1 (Col14a1), mRNA.	12818	22.1817	18.7671	17.9602	22.4833	23.3438	20.6924	19.8607	17.9443	20.262	21.9619	25.9231	20.2839	13.5278	13.0337	11.839	13.6912	16.1269	17.8833	12.0155	11.2492	14.3761	14.2226	16.8167	14.8493	0.00437566	0.234898	20.6839	8.43409	2.68839	0.0175407	0.926246	24	6	1.97621	0.107799	1	21.7162	6.31366
uc007wru.1	chr15	78913919	78919517	+	1999	5598	1	coding	Pdxp	Mus musculus pyridoxal (pyridoxine, vitamin B6) phosphatase (Pdxp), mRNA.	57028	1.37293	1.4158	1.9717	1.04727	0.708093	1.5235	2.05608	1.23302	1.4548	0.918016	0.711354	1.47072	1.88386	1.55705	1.49074	1.2216	0.891082	1.306	1.25826	1.40201	1.38873	1.32705	1.08501	1.04106	0.0397833	0.344355	20.264	17.798	0.41669	0.377646	1	20	18	0.365507	0.322682	1	21.4332	15.5025
uc007wxj.2	chr15	81802673	81826863	+	4147	24190	1	coding	Tef	Mus musculus thyrotroph embryonic factor (Tef), transcript variant 2, mRNA.	21685	8.03916	5.98656	3.75646	5.57828	7.45228	7.80565	6.98177	4.86547	4.60602	5.37575	7.17129	6.73816	6.54177	3.57615	3.26801	5.39667	7.2407	8.34349	5.59925	3.50197	4.05025	5.3789	7.25205	7.01317	4.30257e-05	0.0756985	22.5537	9.25256	1.74058	0.032459	0.970134	20	12	1.64569	0.0648032	1	22.1549	9.72083
uc007xda.1	chr15	85149254	85156132	-	1162	6878	1	noncoding	Gm19277	Mus musculus predicted gene, 19277 (Gm19277), long non-coding RNA.	100502602	1.1685	1.43146	1.86903	2.49225	1.68219	1.59415	2.01745	1.38124	2.0287	2.01796	1.68793	1.92658	0.881002	0.724798	1.33802	1.53288	1.27015	1.10839	0.871115	0.720436	1.22464	1.34991	1.79827	1.17185	0.1552	0.485213	24	23.6043	0.268927	0.805264	1	24	0	0.259476	0.650222	1	24.2804	0.630388
uc007xky.2	chr15	97711019	97731405	-	2395	20386	1	coding	Endou	Mus musculus endonuclease, polyU-specific (Endou), transcript variant 2, mRNA.	19011	3.92027	3.35854	5.83269	3.45274	5.7272	4.64068	3.83902	2.68058	2.53889	3.66086	2.97891	2.73663	5.11404	5.0302	6.9029	6.77744	5.09998	3.70621	5.5072	6.96039	5.0845	5.39366	3.31322	4.89172	0.233791	0.552774	26.6133	1.0883	0.642244	1	1	28	24	0.789071	0.99975	1	28	26.6116
uc007xtu.1	chr15	101676023	101680289	-	2228	4266	1	coding	Krt6b	Mus musculus keratin 6B (Krt6b), mRNA.	16688	16.9732	19.9568	35.4772	16.0207	33.8229	23.3925	23.6538	17.3662	16.4049	17.6934	16.8363	17.8321	29.3412	29.5015	37.7877	27.9168	24.1561	17.4047	33.6476	38.4398	28.396	26.7533	16.585	24.7928	0.702443	0.852816	24.4908	2.64831	2.31933	1	1	28	4	4.92992	0.99994	1	28	24.495
uc007xtv.1	chr15	101689928	101694305	-	2249	4377	1	coding	Krt6a	Mus musculus keratin 6A (Krt6a), mRNA.	16687	65.5375	93.0019	108.871	61.3279	121.441	94.6927	85.5417	85.8418	76.2134	94.7431	77.3343	73.6007	170.046	158.83	167.933	167.176	120.66	96.7975	154.228	223.322	180.071	158.693	95.2995	146.294	0.819981	0.907419	24	1.30261	4.84504	1	1	28	26	13.4109	1	1	23.4164	1.28789
uc007xtw.1	chr15	101707070	101712891	-	2181	5821	1	coding	Krt5	Mus musculus keratin 5 (Krt5), mRNA.	110308	129.32	159.145	173.439	114.257	182.154	150.059	134.219	179.428	127.642	134.111	125.048	128.838	286.324	244.49	272.282	266.216	193.668	142.078	245.179	400.792	266.89	251.416	163.675	208.389	0.897784	0.94564	24	16.8393	4.64496	1	1	20	16	11.2769	0.999402	1	21.8605	2.26401
uc007xzv.1	chr16	4544661	4559720	-	2106	15059	1	coding	Tfap4	Mus musculus transcription factor AP4 (Tfap4), mRNA.	83383	1.04254	1.39102	1.5787	0.911223	1.1362	1.28211	1.54684	1.11594	1.17166	1.08115	1.1758	1.44722	1.23261	1.21712	1.11969	0.886702	0.80956	0.892547	1.39824	1.03697	1.05232	0.963884	0.791255	0.902767	0.146574	0.478377	20.3673	16.655	0.266204	0.377646	1	20	18	0.191815	0.343701	1	20	15.9883
uc007yup.2	chr16	25683765	25892088	+	5338	208323	1	coding	Trp63	Mus musculus transformation related protein 63 (Trp63), transcript variant 1, mRNA.	22061	1.55325	1.76267	2.12973	1.56221	1.93827	2.07625	1.83652	1.68592	1.61376	1.75075	1.72695	1.74829	2.9315	2.3255	2.58741	2.64795	1.80673	1.88458	2.45942	3.63431	2.30311	2.19526	1.51132	2.08407	0.815258	0.904723	24	5.71097	0.0526124	1	1	28	26	0.186665	0.997378	1	28	3.69701
uc007zmr.2	chr16	56477846	56690135	+	4465	212289	1	coding	Abi3bp	Mus musculus ABI gene family, member 3 (NESH) binding protein (Abi3bp), transcript variant 2, mRNA.	320712	1.40403	1.36225	1.52528	1.28157	1.31335	1.45557	1.56829	1.87434	2.09705	1.61356	1.62533	1.49812	1.41661	1.30398	1.84553	2.0075	1.98331	1.59819	1.31214	1.54884	1.98539	1.8237	2.0023	1.57088	0.018099	0.303383	25.9221	16.0146	0.202053	1	1	20	2	0.11528	0.926039	1	28	14.0452
uc007zui.1	chr16	87433331	87440592	-	2099	7261	1	coding	Rwdd2b	Mus musculus RWD domain containing 2B (Rwdd2b), mRNA.	53858	1.73419	1.56125	1.66061	1.26334	1.26844	1.69025	1.01532	1.16063	1.60591	1.44094	1.26148	1.47775	2.10765	1.81433	1.38268	1.1634	1.2487	1.55887	1.9436	1.26586	1.27811	1.36273	1.36096	1.32195	0.996927	0.997795	24	22.1874	0.00770124	1	1	28	16	0.279109	0.999773	1	28	12.0001
uc008aoi.2	chr17	15367354	15375823	-	3417	8469	1	coding	Dll1	Mus musculus delta-like 1 (Drosophila) (Dll1), mRNA.	13388	0.887734	0.479524	0.863146	0.43908	0.641095	0.79939	0.703884	0.679401	0.586729	0.576836	0.473554	0.955116	0.513596	1.13594	0.841772	0.496055	0.431932	0.427858	0.700192	0.788244	0.600787	1.08013	0.487674	0.488732	0.190939	0.515924	24	10.7727	0.12971	0.377646	1	24	12	0.123965	0.796167	1	24.1026	11.6948
uc008apu.1	chr17	17887824	17893952	+	1294	6128	1	coding	Fpr2	Mus musculus formyl peptide receptor 2 (Fpr2), mRNA.	14289	0.781398	0.594756	0.497294	0.45839	0.729252	0.558056	0.611728	0.575871	0.76616	0.577774	0.454724	0.604476	0.706368	0.990442	0.92117	0.754862	0.707947	0.618713	0.900776	1.06887	0.955487	0.998285	0.91984	0.694922	0.640615	0.819432	24	12.2978	0.0448251	1	1	28	6	0.101765	0.883746	1	28	12.0706
uc008bva.2	chr17	31386234	31476309	+	2045	90075	1	coding	Pde9a	Mus musculus phosphodiesterase 9A (Pde9a), transcript variant 1, mRNA.	18585	0.819357	0.716259	0.734229	0.665414	0.626245	0.721587	0.744382	0.714765	0.65717	0.930602	0.431598	0.804548	0.554234	0.501372	0.760281	0.702424	0.373302	0.442564	0.749971	0.872121	0.718671	0.654237	0.491501	0.389467	0.719448	0.860803	24	14.6646	0.0431766	1	1	28	14	0.0597442	0.998323	1	26.4257	13.935
uc008bvw.2	chr17	32113429	32141843	+	2784	28414	1	antisense	BC048393	Mus musculus, clone IMAGE:6337397, mRNA.	NA	1.01694	1.20386	1.12682	1.0653	1.07739	1.27436	0.896734	0.864761	0.846751	0.891093	0.651678	1.0754	1.4446	1.38107	1.36825	1.3312	0.923176	1.05028	1.09077	1.58194	1.21502	1.34229	0.893085	0.849025	0.634635	0.815772	24	7.60602	0.0594286	1	1	20	14	0.0852441	0.999967	1	28	23.0674
uc008cdb.2	chr17	34613350	34615971	-	1145	2621	1	coding	Egfl8	Mus musculus EGF-like domain 8 (Egfl8), mRNA.	81701	1.08493	1.38767	1.47527	1.40176	0.941886	1.37104	1.16995	1.1264	0.904344	1.09816	1.13486	1.27205	1.53271	1.31121	1.06367	1.104	1.20011	0.912035	1.41984	1.27154	1.07983	0.886437	0.762329	1.21169	0.319767	0.620114	20.3673	17.3493	0.114043	1	1	28	20	0.211128	0.890247	1	20	0.780866
uc008cfm.1	chr17	35067325	35070048	+	957	2723	1	coding	Ly6g6c	Mus musculus lymphocyte antigen 6 complex, locus G6C (Ly6g6c), mRNA.	68468	21.6746	19.4304	28.0452	23.8809	42.3298	27.3942	23.1282	16.6513	16.9206	16.3349	16.9596	14.9376	22.0439	22.7284	31.4908	27.9786	22.9739	13.2399	28.334	33.1649	26.7898	27.117	17.7166	25.1016	0.076154	0.405255	27.7222	1.43224	5.86921	1	1	28	26	4.36282	0.967639	1	28	27.848
uc008cpo.1	chr17	43801851	44039516	+	3358	237665	1	coding	Rcan2	Mus musculus regulator of calcineurin 2 (Rcan2), transcript variant 1, mRNA.	53901	9.39465	8.09552	8.35993	10.3075	8.88212	9.97626	8.81261	9.72994	10.458	9.02721	8.4474	7.66272	6.83761	8.92006	6.78304	8.22177	9.63915	9.27765	7.96532	6.44926	6.51636	7.24037	9.86184	9.33429	0.459125	0.712997	22.6818	0.665421	0.465142	0.377646	1	20	6	0.408363	0.642822	1	20	0.451594
uc008cwh.3	chr17	47815328	47833291	-	1374	17963	1	coding	Mdfi	Mus musculus MyoD family inhibitor (Mdfi), transcript variant 1, mRNA.	17240	4.22618	4.53522	4.52728	3.12348	3.80188	4.09026	3.87767	4.88107	4.21706	3.9326	3.88992	3.84756	4.31076	4.85042	4.67715	5.12274	3.50032	3.5468	5.82668	5.32455	4.6351	4.21393	3.8309	3.98286	0.0681667	0.39416	24	15.6704	0.403985	0.032459	0.970134	28	14	0.40648	0.3559	1	24.6442	15.4774
uc008dyg.2	chr18	4353547	4368945	+	877	15398	1	noncoding	4833419F23Rik	Mus musculus RIKEN cDNA 4833419F23 gene (4833419F23Rik), long non-coding RNA.	73915	0.461176	0.452931	1.22292	0.954843	0.538	0.751803	0.833165	0.718967	1.05509	0.968746	0.587071	0.707365	0.375204	0.501045	0.768228	0.62241	0.899486	0.555679	0.594589	0.99606	0.877804	0.736477	0.482564	0.644503	0.0346428	0.332161	21.234	0.849965	0.231071	1	1	20	2	0.211335	0.439951	1	21.2945	0.587562
uc008ecf.2	chr18	12334024	12583012	+	10267	248988	1	coding	Lama3	Mus musculus laminin, alpha 3 (Lama3), mRNA.	16774	0.962324	1.25739	1.45984	0.954956	1.16202	1.18651	1.10904	1.06357	0.927003	1.23793	0.866829	1.07973	2.26841	2.15778	2.03174	2.00631	1.56889	1.40024	1.58941	2.5383	2.04267	1.83785	0.940337	1.39134	0.856583	0.92592	24	20.1308	0.0395955	1	1	20	12	0.086931	0.999327	1	21.5738	21.4178
uc008fdl.1	chr18	62922327	62953195	+	2794	30868	1	coding	Apcdd1	Mus musculus adenomatosis polyposis coli down-regulated 1 (Apcdd1), mRNA.	494504	5.50078	4.70935	5.27804	3.9712	4.06497	4.42745	5.40473	4.15446	4.82576	4.07463	3.50998	6.18796	4.88099	4.8361	5.80583	4.38032	3.66127	3.16448	4.21573	4.78094	4.16636	6.23335	3.49329	3.4759	0.104635	0.434351	21.234	15.6863	0.673956	0.558904	1	28	12	0.606898	0.573541	1	21.8605	16.6412
uc008fob.2	chr18	70240429	70244584	-	1224	4155	1	coding	Dynap	Mus musculus dynactin associated protein (Dynap), mRNA.	75577	6.77391	5.71977	7.8203	7.95323	11.647	7.13095	8.15852	6.95442	5.74183	7.94061	7.39121	8.13131	9.70794	6.76117	11.8768	12.1113	8.33673	6.54097	7.76869	13.0247	11.8547	11.2888	8.03888	10.4532	0.0929061	0.4221	25.9221	2.57081	1.27636	0.0968455	1	28	2	0.988463	0.46726	1	28	0.0777264
uc008gcq.1	chr19	5344705	5349574	-	3948	4869	1	coding	Cst6	Mus musculus cystatin E/M (Cst6), mRNA.	73720	11.1957	11.9478	10.9545	9.0764	15.8266	14.4259	8.69092	8.74774	10.5916	11.7066	9.85531	11.0334	19.068	17.2517	19.5791	22.9367	11.2022	11.1623	18.3748	25.7126	24.841	22.3664	17.1379	19.7638	0.219445	0.541923	24	5.09663	1.5378	1	1	20	10	2.09224	0.757081	1	20	8.07351
uc008ghh.1	chr19	6085097	6091773	+	1900	6676	1	coding	Cdca5	Mus musculus cell division cycle associated 5 (Cdca5), mRNA.	67849	0.851477	0.62719	1.08661	0.569283	0.266067	0.727082	0.528785	0.362029	0.301482	0.393494	0.296787	0.979515	0.904418	1.09854	0.900133	0.710668	0.415184	0.458017	0.694197	0.68964	0.699849	0.740588	0.445482	0.3651	0.625953	0.810884	23.9042	11.0816	0.111115	1	1	20	16	0.23031	0.853119	1	20.1223	12.0001
uc008hgb.1	chr19	34122549	34166041	-	1748	43492	1	coding	Ankrd22	Mus musculus ankyrin repeat domain 22 (Ankrd22), mRNA.	52024	0.611504	0.681728	1.1044	0.798434	0.82905	0.71846	0.748938	0.327925	0.680602	0.933188	0.518956	0.771515	1.0249	1.31976	1.42314	1.21622	0.931689	0.497845	1.38629	1.2077	1.32123	0.989739	0.801989	1.20524	0.293228	0.601639	24	0.730731	0.127337	1	1	28	24	0.105254	0.914603	1	28	23.7974
uc008hjg.1	chr19	38188479	38224132	-	1384	35653	1	coding	Fra10ac1	Mus musculus FRA10AC1 homolog (human) (Fra10ac1), mRNA.	70567	2.04564	1.61442	2.57663	1.94122	2.09419	1.86021	2.30979	2.23653	1.83064	2.08714	1.78919	2.18272	2.43039	2.16957	2.19062	1.90974	2.05928	2.36422	2.85905	2.65619	1.7867	2.11674	1.72005	2.41329	0.905618	0.94979	24	16.3934	0.0523358	1	1	20	18	0.157434	0.971292	1	20	17.6296
uc008hjp.1	chr19	38524197	38785100	+	9477	260903	1	coding	Plce1	Mus musculus phospholipase C, epsilon 1 (Plce1), mRNA.	74055	12.0624	9.26826	8.74793	12.492	10.7325	11.0553	10.5757	11.0294	11.3981	11.2024	10.8034	9.34363	6.79381	8.04461	6.26974	7.04511	8.62725	8.84466	6.02989	5.68414	6.50101	7.38735	8.82242	8.25774	0.113501	0.444902	20.6839	5.92216	1.52704	0.558904	1	20	6	0.554051	0.592949	1	20	8.33726
uc008hnl.2	chr19	42197971	42202252	-	1897	4281	1	coding	Sfrp5	Mus musculus secreted frizzled-related sequence protein 5 (Sfrp5), mRNA.	54612	0.700534	0.117784	0.565365	0.165537	0.0888294	0.92684	0.75431	0.0453252	0.0464551	0.143315	0.323105	0.838881	0.732388	0.868641	0.218559	0.181734	0.0536569	0.128448	0.598277	0.0959349	0.159867	0.09728	0.0697167	0.257329	0.0320474	0.327401	23.6213	9.92436	0.332891	0.377646	1	28	4	0.125162	0.354902	1	23.4164	10.314
uc008ial.2	chr19	58235581	58454594	-	4439	219013	1	coding	Gfra1	Mus musculus glial cell line derived neurotrophic factor family receptor alpha 1 (Gfra1), transcript variant 1, mRNA.	14585	1.50988	0.922805	1.04495	1.07685	1.38938	1.2024	1.2757	0.819983	1.19115	0.826815	1.15986	1.47043	1.21076	0.915657	0.601268	0.757222	0.877079	1.08216	0.815388	0.483772	0.672679	0.737911	0.649494	0.601936	0.0535899	0.370248	24	8.09692	0.216668	0.805264	1	28	8	0.175283	0.471835	1	24.461	4.78497
uc008iqk.1	chr2	25180758	25183332	+	2574	2574	1	coding	Nrarp	Mus musculus Notch-regulated ankyrin repeat protein (Nrarp), mRNA.	67122	2.76099	2.21835	3.11458	1.97909	2.76266	2.41513	2.21183	1.52545	1.82311	2.13883	1.98119	2.60919	3.89195	3.59921	4.38929	3.56045	2.43197	2.12318	3.42012	3.9452	3.03612	3.68327	1.63389	2.11607	0.363059	0.650498	24	6.19517	0.250012	1	1	20	10	0.383705	0.999633	1	21.4332	12
uc008iqv.2	chr2	25238819	25239897	-	779	1078	1	coding	Cysrt1	Mus musculus cysteine rich tail 1 (Cysrt1), mRNA.	67859	5.71113	6.43762	9.67176	6.94248	14.0172	8.3429	7.81649	5.96024	5.03412	5.97658	3.87113	5.95534	6.38302	7.239	9.77972	6.19576	6.36986	4.55783	7.8358	10.2325	7.54651	8.17283	4.21035	7.98142	0.417842	0.686934	24	4.07948	1.39376	1	1	28	26	1.75905	0.977397	1	28	27.7626
uc008ivk.1	chr2	26445945	26459379	+	1357	13434	1	antisense	AK075572	Mus musculus adult male kidney cDNA, RIKEN full-length enriched library, clone:0610009E02 product:unclassifiable, full insert sequence.	NA	3.17209	3.51263	3.51704	2.77693	3.42731	3.33171	3.65702	3.75947	3.4906	3.28066	3.28823	3.83613	5.65802	4.56039	5.13675	4.84818	3.63793	3.64254	4.49822	6.00817	4.89946	4.84469	3.06023	4.18422	0.0234716	0.315744	21.9341	15.9029	0.275061	0.247874	1	20	0	0.162429	0.604577	1	20.3715	17.3182
uc008juj.2	chr2	60598292	60673693	-	4773	75401	1	coding	Itgb6	Mus musculus integrin beta 6 (Itgb6), transcript variant 2, mRNA.	16420	0.70211	1.09749	0.859482	0.877224	0.910861	0.84856	0.733543	1.02681	1.03395	1.60911	0.934869	1.18671	1.5933	1.59576	1.85674	1.61914	1.43415	1.1377	1.58735	2.45549	2.33136	1.80751	1.41867	2.06701	0.163981	0.493054	27.3425	19.5448	0.171747	1	1	20	4	0.123824	0.930354	1	27.3029	23.3433
uc008jwu.2	chr2	66082766	66124793	-	3673	42027	1	coding	Galnt3	Mus musculus UDP-N-acetyl-alpha-D-galactosamine:polypeptide N-acetylgalactosaminyltransferase 3 (Galnt3), mRNA.	14425	0.873053	0.885445	1.04388	0.588967	0.734045	0.820606	0.862048	0.897352	0.881734	1.34158	0.947846	1.12353	1.40354	1.55524	1.58031	1.50959	1.3579	1.04248	1.39464	1.88281	1.75931	1.51983	0.943375	1.31504	0.742655	0.870388	24	17.782	0.0567743	1	1	28	14	0.130523	0.998357	1	28	27.5402
uc008lsg.2	chr2	118677246	118698020	+	3652	20774	1	coding	Pak6	Mus musculus p21 protein (Cdc42/Rac)-activated kinase 6 (Pak6), transcript variant 2, mRNA.	214230	0.743594	0.94492	0.961783	0.621016	0.821321	1.11763	1.54227	0.674922	0.693758	0.921242	0.718329	0.797643	1.17133	1.35362	1.07852	1.2036	0.891891	0.886437	1.15069	1.32555	1.11787	1.02957	0.73876	1.08341	0.316123	0.61763	26.6133	8.1481	0.172681	1	1	28	4	0.212954	0.926456	1	28	6.66226
uc008ltm.2	chr2	119269201	119271226	-	1654	2025	1	coding	Rhov	Mus musculus ras homolog family member V (Rhov), mRNA.	228543	2.3929	2.47662	3.16108	2.2361	2.71	2.4677	2.50336	2.23532	2.01133	2.91758	1.83805	1.90795	4.33257	3.76364	4.07337	4.325	3.09238	2.33606	3.93159	4.90731	4.13252	3.24953	2.49473	2.88921	0.589246	0.792225	24	22.857	0.15607	1	1	20	12	0.170076	0.99906	1	23.9273	22.345
uc008map.1	chr2	122315672	122347972	+	5234	32300	1	coding	Duox1	Mus musculus dual oxidase 1 (Duox1), mRNA.	99439	0.242861	0.374718	0.502029	0.313317	0.309073	0.437898	0.308291	0.377834	0.357788	0.480471	0.271684	0.401954	0.712511	0.53171	0.648566	0.576339	0.48132	0.359133	0.59777	0.95271	0.717588	0.643457	0.353752	0.495781	0.474969	0.724104	23.345	20.4408	0.0418728	1	1	24	22	0.048898	0.995096	1	22.6117	21.5622
uc008mnn.1	chr2	132868516	132880862	-	3470	12346	1	coding	Lrrn4	Mus musculus leucine rich repeat neuronal 4 (Lrrn4), mRNA.	320974	32.0115	24.6045	23.6599	30.0852	27.4665	28.5013	29.4011	28.3138	33.428	31.2022	28.2972	21.9819	20.7674	26.3291	19.3115	19.3653	34.7968	30.9171	23.9468	18.9226	20.2291	26.059	35.9102	30.1939	0.00645162	0.257774	23.0751	3.51648	7.10153	0.805264	1	20	8	2.75551	0.632478	1	20	3.60676
uc008mqx.1	chr2	144305176	144332080	-	1468	26904	1	coding	Ovol2	Mus musculus ovo like zinc finger 2 (Ovol2), transcript variant A, mRNA.	107586	0.314871	0.321321	0.511409	0.237681	0.183661	0.192487	0.165914	0.585708	0.255131	0.532441	0.300619	0.698189	0.572831	0.523828	0.441296	0.528397	0.190677	0.331969	0.731324	0.79341	0.508519	0.361412	0.342343	0.542548	0.554669	0.774381	24	17.1896	0.0778169	1	1	28	18	0.09692	0.980046	1	20	15.9999
uc008ngt.1	chr2	152931898	152933208	-	1310	1310	1	coding	Foxs1	Mus musculus forkhead box S1 (Foxs1), mRNA.	14239	0.771854	0.871762	0.880103	0.639235	0.823251	0.814877	0.952866	0.765743	1.04271	0.700426	0.673755	0.514736	0.976836	0.922439	1.48356	1.25005	1.14608	0.79716	1.26442	1.33366	1.21093	0.845222	0.767267	1.11791	0.352047	0.644177	24	17.4081	0.0833687	1	1	24	18	0.127067	0.714242	1	27.5314	12.0271
uc008ntm.2	chr2	163820834	163833147	+	1770	12313	1	coding	Wisp2	Mus musculus WNT1 inducible signaling pathway protein 2 (Wisp2), mRNA.	22403	2.80733	3.66082	4.34756	3.23289	3.86524	3.12193	2.68331	3.74046	3.31093	3.18716	2.86726	3.48962	3.16041	3.10322	5.60715	4.65834	3.65168	4.20859	4.7657	5.7167	6.04954	4.76989	3.16808	3.45466	0.259715	0.574394	21.234	19.3126	0.516047	1	1	28	22	0.62788	0.758754	1	20.4984	1.25271
uc008olh.1	chr2	181147692	181157015	-	2038	9323	1	coding	Eef1a2	Mus musculus eukaryotic translation elongation factor 1 alpha 2 (Eef1a2), mRNA.	13628	2.38146	3.54487	3.98635	3.76651	2.89393	2.89626	3.89902	2.7845	4.49708	3.56845	2.71878	2.67339	1.48901	1.85067	1.86909	1.87487	2.30994	2.54494	1.85127	1.75023	1.95738	2.44484	3.51722	3.22729	0.033433	0.327745	22.5537	21.0453	0.638247	0.0968455	1	24	22	0.616617	0.347725	1	22.6117	19.8064
uc008ovj.3	chr3	30855950	30897194	+	1688	41244	1	coding	Gpr160	Mus musculus G protein-coupled receptor 160 (Gpr160), transcript variant 3, mRNA.	71862	0.718812	0.544177	0.476525	0.434078	0.519104	0.464999	0.396798	0.475414	0.469863	0.422782	0.36311	0.527299	0.628132	0.585715	0.706158	0.850982	0.542703	0.453676	0.636009	0.927192	0.787745	0.819935	0.391743	0.441395	0.359741	0.649001	24	10.9959	0.0455122	1	1	28	16	0.0669201	0.91487	1	24.6442	12.0001
uc008pip.2	chr3	59178914	59195104	-	1505	16190	1	coding	Gpr87	Mus musculus G protein-coupled receptor 87 (Gpr87), mRNA.	84111	1.03656	1.40215	1.90627	0.973718	1.45556	1.46031	1.33514	1.16166	1.11255	0.903219	0.6842	0.878163	1.94347	1.67883	2.06615	2.72975	1.70772	1.38775	2.01775	2.87796	2.32508	1.90058	1.03693	1.43399	0.864605	0.93028	24	17.6052	0.0656546	1	1	20	18	0.192126	0.972557	1	22.0067	2.02887
uc008ptk.1	chr3	87948693	87953372	+	896	4679	1	coding	Crabp2	Mus musculus cellular retinoic acid binding protein II (Crabp2), mRNA.	12904	5.9004	5.43074	11.7604	4.59509	8.76399	9.11065	6.38806	7.00523	5.53243	6.52364	6.32084	7.16448	7.75302	7.88759	9.5149	7.59912	6.61729	6.75985	9.8252	12.2273	10.6748	11.302	5.72701	8.02883	0.908397	0.95109	24	4.21727	0.386066	1	1	28	26	2.0466	0.999936	1	28	24.4855
uc008pyq.1	chr3	89314951	89322879	-	1220	7928	1	coding	Efna3	Mus musculus ephrin A3 (Efna3), mRNA.	13638	3.71774	3.96813	5.07678	4.00395	5.74589	5.32715	5.21562	3.28893	3.95481	3.95547	2.99431	3.47101	6.62304	6.33312	7.45527	7.32358	6.0071	4.16571	6.53704	7.99556	8.52821	7.67656	3.98926	5.77023	0.621672	0.808623	24	5.17712	0.352378	1	1	28	4	0.948306	0.986298	1	28	2.95936
uc008pyr.1	chr3	89315439	89318907	+	1841	3468	1	antisense	AK140090	Mus musculus adult male corpora quadrigemina cDNA, RIKEN full-length enriched library, clone:B230209I18 product:hypothetical protein, full insert sequence.	NA	0.957227	1.06533	1.07774	0.98553	0.951926	0.937979	0.959165	0.809535	1.0172	1.0891	0.559327	0.644636	1.64835	1.27298	1.5483	1.26402	1.14725	0.775221	1.26627	1.42348	1.90073	1.91707	0.847681	1.22809	0.161759	0.490818	23.4824	21.1582	0.102764	0.247874	1	24	20	0.0925632	0.739302	1	24.2804	19.1702
uc008qdk.1	chr3	92080271	92083142	-	1777	2871	1	coding	Lor	Mus musculus loricrin (Lor), mRNA.	16939	70.5734	57.099	121.222	94.4645	199.196	107.865	84.2426	51.2085	36.0659	54.6951	44.7849	43.9265	59.8318	53.4125	98.3291	68.0802	57.1084	46.4059	77.4699	97.3131	68.7771	65.2563	29.7103	41.2782	0.0773208	0.406161	26.973	1.69734	35.5345	1	1	28	26	35.745	0.937755	1	28	27.7634
uc008qeb.1	chr3	92436809	92438779	-	818	1970	1	coding	Sprr1b	Mus musculus small proline-rich protein 1B (Sprr1b), mRNA.	20754	31.0084	33.0207	62.8028	34.0385	66.1265	44.5618	43.1742	29.2563	28.4953	28.0012	28.7433	30.863	47.9592	44.8549	65.796	52.2604	40.8144	33.5753	54.4479	72.3059	50.4211	46.2478	26.1595	45.3855	0.522859	0.752201	24	3.66143	6.08231	1	1	28	26	11.7316	0.995727	1	28	25.6791
uc008qed.1	chr3	92483954	92485881	-	788	1927	1	coding	Sprr1a	Mus musculus small proline-rich protein 1A (Sprr1a), mRNA.	20753	72.4068	94.4217	109.359	88.2916	147.937	109.052	93.7311	81.581	86.1683	91.0398	76.414	99.1945	107.133	105.393	148.835	126.62	99.8818	81.4574	143.793	154.783	160.989	134.424	96.3027	126.114	0.381722	0.663231	24	3.97774	11.7607	1	1	28	4	13.8631	0.848015	1	28	27.7971
uc008qen.1	chr3	92707400	92709074	-	710	1674	1	coding	Lce1e	Mus musculus late cornified envelope 1E (Lce1e), mRNA.	68694	4.43513	3.18196	6.79752	5.89717	8.16439	6.05824	4.84551	3.22937	2.42035	2.96758	1.93375	1.86146	3.29569	3.14606	5.0001	3.31801	1.64866	2.40233	3.88823	3.48598	2.39854	2.07932	1.22939	1.30271	0.148026	0.478553	26.0915	2.3183	1.24578	1	1	28	0	1.13901	0.997751	1	28	27.5888
uc008qet.1	chr3	92849949	92851286	-	668	1337	1	coding	Lce1l	Mus musculus late cornified envelope 1L (Lce1l), mRNA.	73730	1.9029	1.5981	3.9737	2.87281	6.40739	3.85409	1.77749	4.07599	2.01184	1.17009	1.65161	1.49397	2.07985	2.13788	2.63784	1.97835	1.52376	1.82384	3.81127	2.66989	2.13028	2.58991	0.791932	1.92307	0.609187	0.801805	24	3.14422	0.64967	1	1	28	4	0.800608	0.996029	1	28	27.8506
uc008qex.2	chr3	92944486	92945730	+	562	1244	1	coding	Lce3c	Mus musculus late cornified envelope 3C (Lce3c), mRNA.	94060	8.01912	5.47768	17.0798	7.82266	16.1313	10.1676	9.04689	9.17957	6.46828	8.28426	5.32224	7.39094	7.35135	7.88396	10.19	6.23658	5.1618	4.95506	10.0427	10.1033	8.84151	7.63444	3.85933	5.07445	0.653401	0.826583	24	1.98109	1.43984	1	1	28	4	2.09097	0.999913	1	20	5.07697
uc008qfy.3	chr3	94372794	94398274	+	2559	25480	1	coding	Rorc	Mus musculus RAR-related orphan receptor gamma (Rorc), transcript variant 1, mRNA.	19885	4.40284	2.66793	2.05363	2.80878	2.98957	4.04881	3.91422	3.15838	2.80665	2.69585	3.26704	3.47824	2.32885	1.70283	0.98224	1.48193	1.80981	2.5029	2.36137	1.43656	1.34919	1.31608	1.71582	2.02807	0.00147433	0.207853	24.1939	11.1485	1.18364	0.0089799	0.818266	28	6	0.928848	0.107779	1	25.019	8.60373
uc008qmf.1	chr3	96181227	96195180	+	3904	13953	1	coding	Sv2a	Mus musculus synaptic vesicle glycoprotein 2 a (Sv2a), mRNA.	64051	1.68719	1.05562	1.38732	1.93941	1.16541	1.8497	2.44092	1.24803	2.12751	1.47982	1.2874	1.23668	0.917786	1.03176	0.882792	1.03025	1.24496	1.07888	1.16284	0.680592	0.848519	0.94539	1.19244	1.27013	0.922506	0.957755	24	13.9198	0.0781263	1	1	28	8	0.407769	0.994136	1	28	11.1762
uc008rbi.1	chr3	113629853	113631283	+	1430	1430	1	antisense	AK017534	Mus musculus 8 days embryo whole body cDNA, RIKEN full-length enriched library, clone:5730409K11 product:unclassifiable, full insert sequence.	NA	0.707083	0.399303	0.656249	0.585593	0.447787	0.548894	0.510969	0.380806	0.523822	0.427766	0.480057	0.622434	0.843729	0.563354	0.453023	0.542438	0.765182	0.632897	0.729307	0.381794	0.391524	0.516196	0.684384	0.628831	0.704236	0.853099	24.95	6.00143	0.0369082	1	1	28	8	0.0462143	0.999996	1	23.4164	12
uc008rcx.1	chr3	116918262	116968952	-	2386	50690	1	coding	Palmd	Mus musculus palmdelphin (Palmd), mRNA.	114301	0.871768	1.03009	1.39344	1.12601	1.22886	1.11849	1.13563	0.660661	1.16343	1.0967	0.935064	1.17565	2.28318	2.37879	2.56306	2.661	2.197	1.79445	2.32689	2.80686	2.88426	2.27195	1.49657	1.89515	0.407641	0.680115	24	1.34026	0.107575	1	1	28	26	0.141404	0.895317	1	28	24.3691
uc008stp.1	chr4	46376975	46389423	-	1552	12448	1	coding	Trmo	Mus musculus tRNA methyltransferase O (Trmo), mRNA.	74753	1.28439	1.56764	1.57212	1.28146	1.32462	1.25425	1.27509	1.20035	1.03627	1.51087	1.21638	0.886327	1.55481	1.55721	1.45259	0.962574	0.852598	1.23358	1.2649	1.52439	0.977023	0.921511	1.24413	1.24157	0.231596	0.551441	26.973	20.5365	0.124025	1	1	24	22	0.095651	0.932647	1	26.2151	18.1752
uc008tfx.2	chr4	63344556	63348163	+	773	3607	1	coding	Orm1	Mus musculus orosomucoid 1 (Orm1), mRNA.	18405	2.504	1.31679	1.90774	2.52772	3.00832	2.15269	1.77236	1.59432	1.05454	1.89042	1.55413	1.39571	1.89193	1.51588	2.64828	2.89893	1.71181	1.80126	2.26185	2.87226	2.41431	1.99938	1.36872	1.82804	0.0252576	0.317398	22.1778	6.24522	0.525222	1	1	28	0	0.486255	0.847727	1	20.1223	7.78539
uc008tuj.1	chr4	98726754	98738486	+	2937	11732	1	coding	L1td1	Mus musculus LINE-1 type transposase domain containing 1 (L1td1), mRNA.	381591	0.393455	0.481817	0.894661	0.08316	0.103274	0.320702	0.90185	0.25372	0.0825144	0.196705	0.300517	0.275507	0.473047	0.897684	0.441146	0.322799	0.043321	0.331856	0.334206	0.173499	0.158858	0.243477	0.324215	0.796049	0.0597208	0.380165	20.264	16.6982	0.250443	0.0572696	1	20	16	0.26767	0.487993	1	20	15.9863
uc008ule.2	chr4	119108745	119137329	+	2562	28584	1	coding	Slc2a1	Mus musculus solute carrier family 2 (facilitated glucose transporter), member 1 (Slc2a1), mRNA.	20525	76.2942	98.5104	94.9529	62.8784	81.4133	83.9084	74.6395	88.5214	80.0421	87.1079	74.5372	90.3283	120.431	112.527	123.324	112.842	96.1852	85.0397	114.111	145.903	126.029	120.353	89.3866	111.925	0.483998	0.729537	24	15.9799	5.19359	1	1	28	16	9.53021	0.943292	1	21.1576	16.65
uc008vbf.2	chr4	132351933	132353686	-	434	1753	1	noncoding	Snhg3	Mus musculus small nucleolar RNA host gene 3 (Snhg3), long non-coding RNA.	399101	4.12706	5.26271	5.43663	3.61779	3.57209	4.99164	4.48962	4.95288	3.80726	3.75856	4.29333	5.46901	5.13884	5.0624	3.82126	4.83232	4.57338	5.5342	5.79551	5.78673	3.70888	3.40166	4.14432	3.84792	0.00296936	0.222989	20.3673	16.7618	0.844502	0.0089799	0.818266	20	18	0.810074	0.128724	1	20	16.0983
uc008vdc.1	chr4	133600556	133602168	-	1612	1612	1	coding	Sfn	Mus musculus stratifin (Sfn), mRNA.	55948	28.065	35.3759	50.8306	23.5496	42.5664	33.1496	35.1858	36.3059	24.7511	29.683	27.4373	27.4741	63.0529	55.7676	64.6859	65.603	43.8846	35.5651	60.301	90.791	59.3916	55.279	30.3393	45.4077	0.740983	0.870243	21.234	18.6721	2.62459	1	1	20	18	5.82716	0.998722	1	20.7571	3.25974
uc008vdy.1	chr4	134082312	134089747	+	1330	7435	1	coding	Aim1l	Mus musculus absent in melanoma 1-like (Aim1l), mRNA.	230806	0.825412	0.989317	0.907188	0.970668	1.29233	0.472131	0.709625	0.775777	0.579772	0.868754	0.829529	1.41959	1.53944	1.18389	1.22745	1.08004	0.669652	0.916035	1.0609	1.83357	1.43829	1.26611	0.835279	1.12041	0.651561	0.825334	24	4.51108	0.108602	1	1	28	22	0.226525	0.86372	1	28	21.4799
uc008weq.2	chr4	155768495	155774561	-	3136	6066	1	coding	Vwa1	Mus musculus von Willebrand factor A domain containing 1 (Vwa1), mRNA.	246228	1.61213	2.08997	1.65868	0.990226	1.31111	1.49174	1.82516	1.82785	1.24348	1.84222	1.1727	1.35893	3.40433	3.01258	2.7516	3.23386	2.21523	1.84259	2.55289	3.29622	3.33261	2.39061	1.57725	2.40046	0.130012	0.462721	24	14.8076	0.260069	0.377646	1	24	16	0.256593	0.462663	1	24.6442	12.4791
uc008wer.1	chr4	155769969	155776161	+	2978	6192	1	coding	AK035229	Mus musculus adult male urinary bladder cDNA, RIKEN full-length enriched library, clone:9530003H10 product:inferred: Mus musculus von Willebrand factor A-related protein (Warp) mRNA, complete cds, full insert sequence.	NA	0.388038	0.625242	0.387151	0.398359	0.463995	0.569316	0.633849	0.615944	0.421688	0.604812	0.362242	0.461914	1.11723	1.18043	0.887548	0.90683	0.769042	0.549375	0.865211	1.14889	1.03403	0.704884	0.452981	0.767834	0.345215	0.638102	24	13.889	0.0662939	1	1	28	10	0.120495	0.903942	1	28	8.36181
uc008xhm.1	chr5	43557285	43601730	-	908	44445	1	noncoding	AK079714	Mus musculus 0 day neonate thymus cDNA, RIKEN full-length enriched library, clone:A430024M08 product:unclassifiable, full insert sequence.	NA	0.477248	0.683542	0.67917	1.30651	0.853681	1.38312	1.50885	1.10476	1.43155	1.04795	1.64708	1.60407	0.845587	0.604924	0.742	1.36052	1.65348	1.53345	1.1148	1.1224	1.43875	1.01619	1.48566	1.69773	0.713145	0.856967	24	7.8383	0.0868832	1	1	28	2	0.495372	0.911525	1	26.6397	9.94617
uc008zxd.3	chr5	134945124	134946934	-	1810	1810	1	coding	Cldn4	Mus musculus claudin 4 (Cldn4), mRNA.	12740	23.1913	52.0528	35.4191	18.6602	30.0151	27.8928	31.2694	32.5243	28.3243	44.1975	28.8382	38.9084	57.2664	54.0774	59.4566	58.0614	47.7724	38.2518	65.4318	77.5814	74.7021	58.9432	43.9722	65.2668	0.599873	0.797156	24	16.7406	3.9995	1	1	28	14	5.16847	0.993516	1	20	15.9999
uc008zyn.1	chr5	135569937	135573043	-	1286	3106	1	coding	Ccl24	Mus musculus chemokine (C-C motif) ligand 24 (Ccl24), mRNA.	56221	0.24711	0.135135	0.375291	0.43411	0.891029	0.512699	0.426138	0.713173	0.702399	0.792775	0.61007	0.587263	0.284305	0.313218	0.2821	0.647858	0.771714	0.947377	0.90638	0.56606	0.526066	0.502247	0.761018	0.75918	0.0545912	0.372346	21.234	4.6206	0.158219	0.805264	1	24	4	0.141634	0.6198	1	21.8605	6.65912
uc009afg.2	chr5	138264045	138266661	+	738	2616	1	antisense	6330418K02Rik	Mus musculus RIKEN cDNA 6330418K02 gene (6330418K02Rik), long non-coding RNA.	69004	0.861202	1.682	1.70757	2.17481	0.730664	1.23375	1.44388	1.47575	1.37323	0.920965	0.797307	0.986786	1.33762	1.33968	1.29916	1.08999	0.896498	0.801841	1.03909	1.23298	1.29602	0.96896	0.967702	1.18365	0.0816795	0.409191	21.1217	19.8391	0.555128	0.377646	1	20	0	0.462797	0.30717	1	20.8889	18.9265
uc009axh.1	chr6	7983245	7983384	-	139	139	1	noncoding	AK213636	Mus musculus cDNA, clone:Y2G0128P05, strand:plus, reference:ENSEMBL:Mouse-Transcript-ENST:ENSMUST00000058094, based on BLAT search.	NA	6.85864	8.21588	6.36555	6.52648	5.33411	5.64689	6.57091	8.66005	6.97395	5.62319	4.23318	6.79155	6.57583	5.79566	6.71126	5.3738	4.02755	4.00683	7.72362	9.42674	6.88101	5.14455	4.18641	5.36025	0.00852611	0.270771	22.1778	17.4177	1.31491	0.0175407	0.926246	24	18	1.09999	0.113798	1	22.7682	17.2004
uc009bgh.2	chr6	31519493	31563937	-	5322	44444	1	coding	Podxl	Mus musculus podocalyxin-like (Podxl), mRNA.	27205	12.8705	15.5712	9.28007	7.3035	7.0228	12.2177	12.654	9.58048	7.81985	9.58463	8.9233	15.1991	11.0743	15.2885	8.72528	7.7464	6.97132	7.41055	12.1785	8.42577	8.0654	10.8186	12.0424	14.3234	0.00135646	0.207853	20.6839	14.7296	3.44404	0.157639	1	20	16	3.30735	0.115812	1	21.1576	14.8264
uc009cfq.1	chr6	67534059	67535822	-	1763	1763	1	coding	Tacstd2	Mus musculus tumor-associated calcium signal transducer 2 (Tacstd2), mRNA.	56753	12.3227	14.9971	17.0182	12.2309	14.4518	13.0181	12.2264	11.396	11.9967	15.0931	10.9861	13.1571	24.4297	21.0195	27.2211	25.6982	23.7869	17.3158	26.9505	28.8209	26.676	22.9236	15.8433	18.5806	0.517144	0.748673	24	22.9053	0.833681	1	1	28	22	1.5388	0.986482	1	28	20.8684
uc009cxz.1	chr6	91363983	91411369	-	3172	47386	1	coding	Wnt7a	Mus musculus wingless-type MMTV integration site family, member 7A (Wnt7a), mRNA.	22421	0.145722	0.180014	0.228227	0.0989988	0.169997	0.316739	0.297542	0.234923	0.236149	0.182132	0.10048	0.289109	0.391896	0.484854	0.710726	0.40757	0.248692	0.241427	0.5512	0.71143	0.698672	0.516328	0.275179	0.348287	0.0991637	0.427924	27.1565	8.42165	0.0641793	1	1	28	4	0.0608163	0.736305	1	28	8.19498
uc009dbz.3	chr6	100571811	100671157	-	3250	99346	1	coding	Shq1	Mus musculus SHQ1 homolog (S. cerevisiae) (Shq1), mRNA.	72171	0.977795	0.86319	1.19625	0.891077	0.860694	0.850126	0.786892	1.12879	0.976158	0.982911	0.988231	1.07059	0.866228	1.12671	1.12422	0.981211	0.869105	0.921108	1.21751	1.44471	1.36381	1.08595	1.08244	0.90911	0.298899	0.605627	21.1217	19.894	0.0809585	1	1	20	2	0.10313	0.933566	1	20	15.9999
uc009dfe.1	chr6	113308666	113326679	-	535	18013	1	antisense	AK016007	Mus musculus adult male testis cDNA, RIKEN full-length enriched library, clone:4930540D11 product:unclassifiable, full insert sequence.	NA	1.56597	2.181	1.8042	1.30436	1.38587	2.05399	1.36577	1.875	1.48248	1.5245	2.15385	2.16785	1.84516	1.77957	2.27646	1.82578	1.37936	1.56154	2.0067	2.38116	1.74417	1.72467	1.53265	1.53673	0.0752445	0.40448	20.264	15.2065	0.294379	0.157639	1	20	16	0.277549	0.586178	1	20	15.9999
uc009dja.3	chr6	115729137	115758999	-	1264	29862	1	coding	Tmem40	Mus musculus transmembrane protein 40 (Tmem40), transcript variant 2, mRNA.	94346	3.06264	3.10328	5.06976	3.64374	4.74599	3.32845	3.20349	3.06107	2.6842	2.95743	2.2306	2.47529	4.65697	4.43241	5.26869	4.65939	3.62375	2.56113	4.2953	4.83767	5.00156	3.68642	3.03428	3.74001	0.338178	0.632904	24	0.648087	0.428841	1	1	28	0	0.346732	0.99427	1	20.7571	3.40871
uc009dli.1	chr6	117933559	117937523	-	730	3964	1	coding	Fxyd4	Mus musculus FXYD domain-containing ion transport regulator 4 (Fxyd4), transcript variant 2, mRNA.	108017	1.34553	1.56439	1.8732	1.67288	1.84668	1.63435	1.50141	1.13857	0.754498	0.977611	0.9068	1.18234	1.90321	1.50485	1.2779	1.37742	1.04576	0.905996	1.72278	1.74509	1.24631	1.07438	0.652204	1.05585	0.353532	0.64484	24	5.32836	0.163246	1	1	28	26	0.201914	0.998474	1	28	24.4482
uc009dof.2	chr6	121210734	121226098	+	1464	15364	1	coding	Tuba8	Mus musculus tubulin, alpha 8 (Tuba8), mRNA.	53857	1.47999	1.8484	2.91201	1.83514	3.56816	2.53061	1.85084	1.33123	1.21895	1.11422	0.887576	1.54758	2.72214	2.32615	3.45152	2.57071	2.06842	2.28258	2.5352	3.20717	3.25066	2.85193	1.60799	1.96553	0.409968	0.681714	24	4.4589	0.395855	1	1	28	4	0.485119	0.983756	1	28	27.04
uc009dpv.2	chr6	122952515	122969878	+	1161	17363	1	coding	Clec4a3	Mus musculus C-type lectin domain family 4, member a3 (Clec4a3), transcript variant 2, mRNA.	73149	1.86624	1.30439	1.84754	1.41249	0.928906	1.00058	0.917815	0.814644	1.04369	1.46355	1.03475	1.18482	1.73203	1.54546	1.18293	1.23726	1.92878	1.8589	1.61163	1.00321	0.924291	1.29146	1.25304	1.70396	0.668438	0.834027	24	22.8799	0.118278	1	1	28	18	0.548568	0.91096	1	28	12.0001
uc009emk.1	chr6	136848451	136857600	-	2381	9149	1	coding	Art4	Mus musculus ADP-ribosyltransferase 4 (Art4), mRNA.	109978	15.0332	12.8458	16.2046	20.0762	16.8722	16.6807	14.9093	13.6863	15.0824	14.1586	14.9616	11.5999	9.90434	8.95073	10.154	13.6949	11.9379	14.415	10.0872	8.91216	9.77809	9.20375	12.0755	11.7077	0.0438781	0.349782	21.0105	4.98501	1.91119	0.558904	1	20	8	0.987137	0.711253	1	20.7571	6.69551
uc009esr.1	chr6	147032537	147033518	+	981	981	1	coding	Rep15	Mus musculus RAB15 effector protein (Rep15), mRNA.	66532	1.35465	1.03759	1.17527	1.13816	1.03064	0.992149	1.08622	1.34392	0.853406	1.28175	1.47453	0.852331	0.894473	0.933181	0.792444	0.732139	0.959766	1.45482	1.40706	1.52121	1.23657	1.08166	0.889773	1.38806	0.95661	0.974478	24	23.8208	0.0265148	1	1	28	18	0.0891468	0.99987	1	28	18.9053
uc009evj.1	chr7	3632114	3644636	-	1783	12522	1	antisense	AK051804	Mus musculus 12 days embryo spinal ganglion cDNA, RIKEN full-length enriched library, clone:D130099A02 product:RIKEN cDNA 1500019O16 gene, full insert sequence.	NA	0.810135	0.835432	0.992497	0.919744	0.64266	0.915664	1.00744	0.771571	0.803162	0.838631	0.770029	0.816879	0.635675	0.61612	0.886533	1.09567	0.742138	0.663779	0.722546	0.775722	1.00745	1.035	0.682402	0.821345	0.360517	0.649363	20.1616	18.2716	0.062657	1	1	20	16	0.0544708	0.947969	1	20	16.1486
uc009fqe.1	chr7	24636570	24641118	+	1624	4548	1	coding	Lypd3	Mus musculus Ly6/Plaur domain containing 3 (Lypd3), mRNA.	72434	8.32527	6.94035	10.649	7.5627	12.1194	8.15851	7.34885	6.60042	4.81597	5.21054	4.61962	5.01576	9.79328	8.13985	9.90882	10.2781	7.31751	4.3083	8.34841	9.54767	8.93485	7.75546	4.49528	6.23322	0.40078	0.675357	24	4.34069	0.988677	1	1	20	10	0.831657	0.999972	1	28	26.8545
uc009fsm.1	chr7	25367616	25369724	-	718	2108	1	coding	Cnfn	Mus musculus cornifelin (Cnfn), transcript variant 1, mRNA.	72383	55.0428	51.7963	73.6035	56.6138	103.64	59.3389	58.0495	61.7521	41.7	42.5978	40.0538	42.5619	55.9117	47.7361	67.4169	52.9769	42.9547	26.5676	57.6736	81.0077	57.9633	53.1067	34.4446	51.3845	0.557634	0.775918	24	4.03572	7.3771	1	1	28	4	3.90986	0.998878	1	28	27.6464
uc009fsu.1	chr7	25461702	25477625	-	3727	15923	1	coding	Ceacam1	Mus musculus carcinoembryonic antigen-related cell adhesion molecule 1 (Ceacam1), transcript variant 1, mRNA.	26365	1.05419	1.33224	0.719411	1.29193	0.985646	1.06986	1.21716	1.26885	0.916249	1.87835	1.3025	1.23752	1.22624	0.835131	0.931669	0.940423	1.14705	1.35427	1.45674	1.377	0.888816	1.12026	1.32714	1.26841	0.880469	0.937094	26.0915	19.96	0.0621737	1	1	24	6	0.109932	0.999678	1	20.1223	9.54146
uc009fzg.2	chr7	28543596	28547254	-	1525	3658	1	coding	Nccrp1	Mus musculus non-specific cytotoxic cell receptor protein 1 homolog (zebrafish) (Nccrp1), mRNA.	233038	6.13782	6.85367	10.2854	9.90692	16.1327	10.0881	9.54283	12.5167	6.2699	8.40119	7.07381	7.19847	7.09654	5.11452	12.2853	9.17449	8.39326	4.97602	9.67482	13.2702	12.7732	10.7699	7.26739	12.1975	0.665999	0.833204	24	3.08677	1.15575	1	1	28	26	2.54589	0.980182	1	28	0.471128
uc009ggg.1	chr7	30751471	30756134	+	2282	4663	1	coding	Sbsn	Mus musculus suprabasin (Sbsn), transcript variant 1, mRNA.	282619	31.2948	33.1053	44.19	34.8304	56.6374	41.6055	35.2481	35.1916	26.7524	31.9881	27.3106	28.816	37.5229	36.5699	47.5335	41.5452	37.0216	29.3027	45.2042	55.3302	46.5135	45.0029	31.4578	40.7901	0.391292	0.668895	24	3.90281	4.51903	1	1	28	4	5.47445	0.988275	1	28	27.7638
uc009ggm.1	chr7	30787905	30791083	+	450	3178	1	coding	Krtdap	Mus musculus keratinocyte differentiation associated protein (Krtdap), mRNA.	64661	106.377	86.6161	151.282	104.675	172.104	118.052	98.0336	97.5099	77.6483	84.2038	64.235	75.9416	117.078	101.391	135.093	123.408	91.8911	60.0268	126.24	158.047	107.673	106.213	65.8912	83.7567	0.441739	0.701837	24	3.25511	14.4536	1	1	28	0	13.4621	0.99992	1	28	27.0276
uc009gmu.2	chr7	43463233	43472014	+	3433	8781	1	coding	Vsig10l	Mus musculus V-set and immunoglobulin domain containing 10 like (Vsig10l), mRNA.	75690	3.06314	2.95051	3.17095	2.58155	4.10352	3.02718	2.78468	2.30421	2.36807	2.1679	2.16391	2.06632	3.46126	3.11461	4.32511	3.02104	2.6907	1.72374	2.83239	3.59418	3.4792	3.09762	2.20357	3.07589	0.298409	0.605491	24	5.31728	0.278733	1	1	20	12	0.314163	0.999903	1	28	27.7464
uc009gnm.1	chr7	43774617	43779262	+	1292	4645	1	coding	Klk11	Mus musculus kallikrein related-peptidase 11 (Klk11), transcript variant 1, mRNA.	56538	3.55528	2.90152	3.71473	4.07788	4.46054	4.32555	3.4404	3.39403	2.59192	3.60353	3.2639	2.75567	4.24477	3.40106	4.13163	3.89133	2.56043	2.58645	3.89358	4.84551	4.64038	4.07074	3.62364	3.53964	0.0773348	0.406161	24	4.10107	0.484676	1	1	28	0	0.605589	0.912952	1	21.2945	6.78646
uc009gns.1	chr7	43797577	43803822	+	1317	6245	1	coding	Klk8	Mus musculus kallikrein related-peptidase 8 (Klk8), mRNA.	259277	6.95364	6.95588	12.4799	8.66328	14.0232	9.84574	8.32216	8.5525	7.26014	7.94757	6.79482	8.17152	9.05017	9.06415	10.9003	10.8852	8.30836	5.97335	11.9947	12.1326	11.0708	9.75596	6.88878	8.40802	0.315319	0.617339	26.0915	1.21812	1.35733	1	1	28	26	2.62009	0.970629	1	28	26.4503
uc009gwr.1	chr7	45699967	45704661	+	1431	4694	1	coding	Car11	Mus musculus carbonic anhydrase 11 (Car11), mRNA.	12348	5.69309	5.53429	5.2838	5.31542	5.15773	6.71376	7.21239	5.80824	5.98895	5.46208	6.09931	5.31527	4.85444	4.42692	3.44057	4.37663	4.83684	5.20559	5.2945	3.10309	3.94511	4.28788	5.21247	5.18872	0.204758	0.52775	24	11.5932	0.455346	1	1	28	8	0.656405	0.591879	1	28	8.07832
uc009gws.2	chr7	45705247	45710203	+	1674	4956	1	coding	Dbp	Mus musculus D site albumin promoter binding protein (Dbp), mRNA.	13170	2.50237	2.06144	1.85797	2.54287	3.342	3.82612	2.63713	1.79771	2.36896	3.14663	3.99832	3.94754	2.81747	1.70622	1.81112	4.53076	7.15975	6.42538	3.64641	2.52218	2.91255	4.13396	7.47377	7.24417	0.000250384	0.167003	22.1778	8.25106	0.835306	0.000794327	0.593521	24	6	0.941742	0.0579494	1	23.5842	6.98623
uc009gxb.2	chr7	45729983	45759555	-	1129	29572	1	coding	Sult2b1	Mus musculus sulfotransferase family, cytosolic, 2B, member 1 (Sult2b1), mRNA.	54200	2.63561	2.08901	3.18235	2.07062	2.50749	2.25255	2.34609	2.00548	1.46355	1.35453	1.73727	1.64843	2.75264	2.56229	2.80016	2.5701	2.32154	1.84992	1.90183	2.99822	2.45887	1.69584	1.38227	1.59296	0.70235	0.852809	24	8.40684	0.128134	1	1	20	16	0.392229	0.999391	1	22.3051	15.5361
uc009hhi.2	chr7	66390893	66427477	-	3387	36584	1	coding	Aldh1a3	Mus musculus aldehyde dehydrogenase family 1, subfamily A3 (Aldh1a3), mRNA.	56847	0.733537	1.03351	1.29827	0.782923	1.13434	1.22361	0.800007	0.786962	0.81959	1.06356	0.586328	1.16266	1.6192	1.13519	1.85912	1.26384	1.00675	0.739968	1.34939	1.78388	1.34997	1.25996	1.01522	0.83441	0.894233	0.94393	24	3.48531	0.0478371	1	1	28	26	0.211811	0.999644	1	28	24.2722
uc009hhv.2	chr7	66743504	66823692	+	3240	80188	1	coding	Cers3	Mus musculus ceramide synthase 3 (Cers3), mRNA.	545975	1.77438	1.6934	2.49091	1.47535	2.00755	1.52138	1.88873	1.19419	1.47556	1.59429	1.3091	1.33196	2.97909	2.89328	3.59902	2.86405	2.24623	1.50411	2.7739	2.74106	2.63523	2.34947	1.44498	2.07758	0.79409	0.895722	24	0.0972752	0.0879311	1	1	28	14	0.166537	0.999994	1	23.4164	20.9056
uc009icu.1	chr7	81966662	81992299	-	4658	25637	1	coding	Bnc1	Mus musculus basonuclin 1 (Bnc1), mRNA.	12173	12.7887	8.93276	9.65893	12.5544	11.0338	11.3238	11.2748	11.3646	11.3609	11.6075	10.8743	8.97527	8.41435	9.49648	7.79947	8.69029	10.9206	10.7537	8.41587	7.06387	7.96808	8.13652	10.9141	9.97795	0.812952	0.903668	24	2.67659	0.348173	0.805264	1	20	6	0.232714	0.694224	1	20	8.44331
uc009ipu.1	chr7	101899808	101903785	-	1354	3977	1	coding	Tomt	Mus musculus transmembrane O-methyltransferase (Tomt), transcript variant 2, mRNA.	791260	0.64009	0.696749	0.712887	0.670001	0.821389	0.695644	0.404737	0.783194	0.455597	0.476875	0.579431	0.677292	0.891087	0.703153	0.440175	0.594103	0.469844	0.848381	0.475738	0.268816	0.465188	0.749609	0.703263	0.550277	0.743034	0.870553	24	5.39153	0.0414845	1	1	28	26	0.0561486	0.999881	1	28	23.1987
uc009jhr.1	chr7	113538026	113564987	-	887	26961	1	antisense	Far1os	Mus musculus fatty acyl CoA reductase 1, opposite strand (Far1os), long non-coding RNA.	69295	0.618826	0.587769	0.906847	0.590049	0.56993	0.566344	0.755124	0.581614	0.620951	1.14939	0.96742	1.03388	0.618291	0.577962	0.701139	0.647782	1.03279	1.29505	0.657049	0.779657	0.552305	0.728174	0.745505	0.86896	0.799765	0.898015	24	0.200703	0.0504426	1	1	24	6	0.0879785	0.901132	1	28	27.9999
uc009kjh.2	chr7	141078229	141090510	+	2894	12281	1	coding	Pkp3	Mus musculus plakophilin 3 (Pkp3), transcript variant 2, mRNA.	56460	6.94783	8.33833	9.38529	6.31762	10.0616	8.02819	6.99588	7.05127	5.90751	7.12787	6.22672	6.33762	12.1914	11.3625	13.3504	13.1634	10.1119	7.38526	12.3586	15.4822	12.6798	11.3823	7.5586	9.17073	0.70862	0.855105	24	3.42232	0.410769	1	1	20	12	0.572934	1	1	28	24.1063
uc009kku.1	chr7	141359178	141365110	-	2933	5932	1	coding	B230206H07Rik	Mus musculus RIKEN cDNA B230206H07 gene (B230206H07Rik), long non-coding RNA.	320871	2.49199	4.05448	3.20872	2.06994	2.90712	2.72968	3.08293	2.83382	2.39618	3.26743	3.07614	3.42095	3.81447	3.90776	4.47049	4.2413	3.24483	2.88396	4.4238	5.77052	4.59726	4.45935	3.76963	4.70397	0.716716	0.859323	24	13.5361	0.188039	0.558904	1	20	16	0.235822	0.725279	1	20	15.9999
uc009kqz.1	chr7	145300909	145309557	+	2003	8648	1	coding	Mrgprf	Mus musculus MAS-related GPR, member F (Mrgprf), mRNA.	211577	1.58654	2.21862	1.80713	1.74197	1.78352	1.44209	1.82398	2.23218	1.85886	1.79843	2.0074	1.62937	3.37688	3.01646	4.5021	3.44233	3.72237	2.64155	3.32312	3.88872	4.08798	3.51253	2.56186	2.16774	0.147718	0.478553	24.95	17.9257	0.185999	0.805264	1	28	18	0.0284072	0.761957	1	24.6442	19.2645
uc009lai.2	chr8	19194328	19195309	+	328	981	1	coding	Defb14	Mus musculus defensin beta 14 (Defb14), mRNA.	244332	6.51773	5.37398	7.7658	4.89333	13.2547	6.50907	6.03335	11.7963	6.91838	6.94177	7.02627	9.70339	7.24544	8.48467	9.00632	8.58371	4.6549	4.45729	9.81936	16.9782	12.6599	10.6898	6.85455	7.75467	0.93687	0.964085	24	7.56017	0.40348	1	1	20	4	1.1086	0.9992	1	28	4.78797
uc009lby.2	chr8	21776555	21795185	+	914	18630	1	coding	Defb1	Mus musculus defensin beta 1 (Defb1), mRNA.	13214	5.84742	8.42028	7.50983	5.11539	9.4026	8.38162	5.59606	5.83247	6.38764	4.64765	4.93563	6.63975	8.80038	9.77549	11.142	8.23527	7.62846	6.74098	10.6049	14.6148	10.5156	11.4833	7.32164	9.02321	0.712397	0.85655	24	7.46672	0.513654	1	1	28	4	0.623279	0.999773	1	28	27.0045
uc009lst.1	chr8	57455923	57477585	+	697	21662	1	coding	Scrg1	Mus musculus scrapie responsive gene 1 (Scrg1), mRNA.	20284	4.26917	3.45502	4.65467	4.45531	2.85281	4.18923	5.98421	4.89328	4.55167	4.29061	4.25621	2.63143	3.09488	2.46922	2.63962	3.25624	3.94297	5.09405	3.34463	2.0366	2.77798	2.51525	4.55389	4.16531	0.414723	0.685068	24	16.9551	0.512259	0.377646	1	24	20	0.248389	0.895442	1	28	11.7427
uc009mub.1	chr8	92357796	92361456	+	2400	3660	1	coding	Irx5	Mus musculus Iroquois related homeobox 5 (Drosophila) (Irx5), mRNA.	54352	1.99818	1.74818	2.25671	1.7155	2.00807	2.95652	2.16922	1.42109	1.87266	1.4443	1.82857	1.95548	2.80306	2.82264	2.77484	2.7173	1.85549	1.59543	2.21107	3.16963	2.57583	2.94111	1.65316	1.64859	0.196221	0.520469	24	8.07157	0.295229	1	1	28	4	0.225557	0.782263	1	28	3.68601
uc009nxp.1	chr8	124740257	124751809	-	1313	11552	1	coding	Fam89a	Mus musculus family with sequence similarity 89, member A (Fam89a), mRNA.	69627	1.84822	3.55471	2.00123	1.19583	1.38606	2.39122	1.78544	3.81997	1.2249	1.9153	1.19505	2.17749	2.50613	3.01199	4.06555	2.2537	1.97682	1.11347	3.29399	4.43536	2.54071	3.10963	2.37712	3.24822	0.0927735	0.421913	22.8114	15.5212	0.756605	0.805264	1	28	12	0.304598	0.456013	1	22.4573	14.7544
uc009ogv.1	chr9	18495455	18512885	-	1026	17430	1	coding	Muc16	SubName: Full=MCG4778 ; SubName: Full=Protein Muc16 ;	NA	1.06998	1.47602	1.28052	1.32629	1.11683	1.13224	1.2463	1.50846	1.69637	1.52363	1.40986	1.41959	1.78175	2.60538	1.84371	1.68007	1.56252	1.15353	2.18244	2.83803	1.7735	1.82112	1.52103	1.35222	0.00183076	0.215012	25.9221	18.3366	0.190793	1	1	24	22	0.171841	0.667025	1	25.8039	20.4094
uc009oje.1	chr9	20667986	20728214	-	1519	60228	1	coding	Olfm2	Mus musculus olfactomedin 2 (Olfm2), mRNA.	244723	2.81477	2.69673	3.33611	2.64156	2.12994	3.26575	4.28919	2.43399	3.48092	2.08063	2.04982	2.94758	1.92556	2.14549	2.62712	2.42089	2.09404	1.32913	2.60495	2.42012	2.45723	2.12604	1.81096	1.91127	0.267186	0.580339	20.1616	17.9328	0.463035	1	1	28	14	0.445199	0.817251	1	22.1549	14.6116
uc009otz.1	chr9	36767887	36782675	+	602	14788	1	antisense	AK018988	Mus musculus adult male testis cDNA, RIKEN full-length enriched library, clone:1700125D20 product:unclassifiable, full insert sequence.	NA	3.16728	3.34041	2.98411	3.76736	3.69489	3.33786	4.34932	4.57047	4.06226	4.57255	4.35771	4.03238	2.79374	3.89295	4.21838	4.19961	3.88887	3.70066	3.87244	2.6603	3.44887	4.55986	4.83315	3.67032	0.626895	0.811358	24	18	0.144179	1	1	28	2	0.406981	0.999997	1	22.6117	0.177722
uc009pbi.2	chr9	43310763	43336125	+	2821	25362	1	coding	Trim29	Mus musculus tripartite motif-containing 29 (Trim29), mRNA.	72169	13.3848	14.2128	15.6731	11.0698	19.4374	15.2365	12.2277	10.2918	10.387	11.9864	10.2814	10.8806	22.5902	20.8986	25.2424	24.1056	18.3657	13.2031	18.8979	26.1403	20.988	18.9872	11.0265	16.3388	0.284607	0.593356	24	4.93027	1.56422	1	1	20	12	1.63692	0.99973	1	20	7.58006
uc009pbj.1	chr9	43744576	43807461	+	5055	62885	1	coding	Pvrl1	Mus musculus poliovirus receptor-related 1 (Pvrl1), mRNA.	58235	3.68047	3.92898	3.12414	3.84463	4.20023	4.34772	4.24607	3.70803	3.53025	4.04711	3.44841	4.17255	6.06105	5.28082	6.16169	6.18344	4.54065	4.2143	4.47819	6.86912	6.28087	5.78171	4.02906	5.30617	0.049955	0.362216	27.3425	5.35824	0.368861	0.377646	1	28	6	0.323704	0.432332	1	27.7637	4.26879
uc009pfr.1	chr9	45319100	45347580	+	3231	28480	1	coding	Tmprss13	Mus musculus transmembrane protease, serine 13 (Tmprss13), mRNA.	214531	0.643775	0.852898	1.23648	1.01511	1.23083	1.09806	1.03651	0.576584	0.600049	0.610043	0.553932	0.617747	1.02974	0.918001	1.3153	1.1826	1.0081	0.66796	1.08227	1.23917	1.16244	1.04236	0.654918	0.914456	0.442181	0.701854	24	3.71063	0.125069	1	1	28	26	0.179135	0.994014	1	28	25.8956
uc009pvt.2	chr9	57790505	57834232	-	3781	43727	1	coding	Arid3b	Mus musculus AT rich interactive domain 3B (BRIGHT-like) (Arid3b), mRNA.	56380	1.51285	1.84506	1.90049	1.19043	1.29245	1.50299	1.4816	1.35685	1.02553	1.48302	1.25796	2.01881	1.10236	1.69483	1.24733	1.09415	0.760509	1.16	1.62252	0.904888	1.09207	1.03105	1.1193	1.42017	0.130027	0.462721	21.4624	14.9304	0.242641	0.558904	1	20	16	0.234282	0.452187	1	20	12.0001
uc009qai.1	chr9	62341503	62344034	-	570	2531	1	antisense	AK028224	Mus musculus 10, 11 days embryo whole body cDNA, RIKEN full-length enriched library, clone:2810048J24 product:unclassifiable, full insert sequence.	NA	4.00397	3.91994	3.81019	3.18309	3.19281	3.30492	3.04452	3.51973	3.36268	3.69646	3.44101	3.54897	3.2713	2.95514	2.63675	4.28417	3.61612	3.41986	3.44408	2.2988	2.98766	4.57303	3.24831	2.74952	0.648589	0.824263	24	16.7076	0.117588	1	1	28	16	0.506115	0.676336	1	28	24.6066
uc009qox.2	chr9	71215789	71296243	+	2250	80454	1	coding	Aldh1a2	Mus musculus aldehyde dehydrogenase family 1, subfamily A2 (Aldh1a2), mRNA.	19378	1.42521	1.69922	1.88283	1.39566	1.07846	1.24191	1.19075	1.49035	1.73313	1.35934	1.19862	1.4505	2.43744	1.57864	2.82163	3.05167	2.05836	1.8565	2.64476	3.93095	2.94455	2.54255	1.3284	2.0097	0.0227943	0.314531	23.6213	18.7702	0.240062	0.157639	1	28	18	0.311803	0.191311	1	23.0877	21.3183
uc009qpa.1	chr9	71504347	71592360	-	2270	88013	1	coding	Myzap	Mus musculus myocardial zonula adherens protein (Myzap), mRNA.	102371	1.37447	1.71706	1.22841	1.38337	1.95976	1.57675	1.4485	1.11107	1.34906	1.63181	1.10165	1.3189	2.22269	2.27451	2.64837	1.93637	2.14112	1.42611	2.12149	2.87013	2.38421	2.15432	2.20227	1.91277	0.480824	0.727344	24	4.55363	0.125893	1	1	20	12	0.235956	0.940471	1	20	9.91843
uc009rgf.1	chr9	103112074	103185270	+	4726	73196	1	coding	Rab6b	Mus musculus RAB6B, member RAS oncogene family (Rab6b), mRNA.	270192	6.14343	3.87155	3.90329	5.20494	3.67968	5.09549	5.18587	4.68177	5.60806	4.31447	4.0153	4.2119	2.79279	3.30849	2.31933	2.53492	2.36376	3.84479	2.65459	1.87919	2.19659	2.79192	3.26294	3.09329	0.631206	0.813939	24	12.962	0.324591	1	1	28	8	0.92151	0.780082	1	28	11.856
uc009rhl.1	chr9	104288240	104337722	-	4477	49482	1	coding	Acpp	Mus musculus acid phosphatase, prostate (Acpp), transcript variant 1, mRNA.	56318	1.2454	1.44178	1.48526	1.04433	1.53567	1.57089	1.10166	1.52362	1.10723	1.66237	1.07335	1.1025	1.99264	1.58675	2.30363	2.13046	1.32435	1.17405	1.86359	2.56093	2.25623	1.96308	1.63654	1.84213	0.924416	0.958724	24	22.3936	0.0404458	1	1	20	10	0.125236	0.999999	1	20	12.0134
uc009rlr.1	chr9	107562338	107568415	-	2008	6077	1	antisense	AK044848	Mus musculus 9.5 days embryo parthenogenote cDNA, RIKEN full-length enriched library, clone:B130007O15 product:hypothetical protein, full insert sequence.	NA	0.460389	0.284364	0.413937	0.695051	0.268541	0.343988	0.318401	0.356831	0.329154	0.321558	0.439551	0.4567	0.345951	0.656499	0.529098	0.257532	0.253454	0.26003	0.47355	0.779433	0.615737	0.471	0.368832	0.435028	0.623911	0.810054	24	1.87886	0.0493407	1	1	28	24	0.058508	0.989554	1	28	21.6845
uc009rqk.1	chr9	108578826	108597600	-	1801	18774	1	coding	P4htm	Mus musculus prolyl 4-hydroxylase, transmembrane (endoplasmic reticulum) (P4htm), mRNA.	74443	1.26722	1.04764	1.6674	1.31739	1.06663	1.35977	1.40308	1.14579	1.55357	1.1699	1.40215	1.12322	0.751127	0.69129	0.877672	0.909251	1.05969	0.947061	0.868609	0.586082	1.03624	1.26801	1.39522	0.984323	0.592719	0.793845	22.3017	21.2887	0.0854016	1	1	20	2	0.125305	0.998035	1	22.6117	18.9919
uc009scq.2	chr9	120539818	120568326	+	3441	28508	1	coding	Entpd3	Mus musculus ectonucleoside triphosphate diphosphohydrolase 3 (Entpd3), mRNA.	215446	0.990686	1.73156	1.24673	1.37903	1.06757	1.17703	1.32717	1.13277	1.13966	1.28389	1.0545	0.956292	0.478138	0.638501	0.527145	0.776463	0.857839	0.799168	0.855764	0.53946	0.657613	0.764224	1.0531	1.12744	0.421035	0.68933	23.6213	19.5362	0.108203	1	1	28	20	0.182179	0.893648	1	24.1026	17.7564
uc009sfz.1	chr9	123172285	123216038	-	3840	43753	1	coding	Cdcp1	Mus musculus CUB domain containing protein 1 (Cdcp1), mRNA.	109332	0.707189	1.44173	1.41743	0.563353	0.789887	1.14467	0.998984	0.955355	0.66553	1.01774	1.0407	1.18003	1.9709	2.31724	2.3686	2.81306	1.87537	2.05774	2.62804	2.44547	3.02539	1.93431	1.74959	2.30829	0.0748649	0.403929	21.1217	14.577	0.600998	0.247874	1	20	16	0.263926	0.543441	1	20	15.9101
uc009tct.1	chrX	48695004	48710719	+	1737	15715	1	coding	Rbmx2	Mus musculus RNA binding motif protein, X-linked 2 (Rbmx2), mRNA.	209003	0.914748	0.98619	1.12683	0.602618	0.717886	0.849537	1.06918	1.08901	0.951267	0.997792	1.12917	1.35094	1.17873	0.906492	0.969683	0.893134	1.12804	1.12224	1.1655	1.21535	1.03413	0.796805	0.776613	1.21288	0.0170756	0.301986	21.6957	15.6313	0.180263	0.805264	1	20	18	0.149967	0.51907	1	20	15.9999
uc009txk.2	chrX	101377235	101385629	+	1601	8394	1	coding	Gjb1	Mus musculus gap junction protein, beta 1 (Gjb1), transcript variant 1, mRNA.	14618	1.64206	2.7757	2.14366	1.7217	1.32618	1.15703	1.61639	1.87968	1.15592	2.46227	1.31698	2.19012	1.75843	2.24145	1.60236	1.56117	1.82784	2.13074	2.22246	1.3868	1.54453	1.09502	1.58604	2.10224	0.429727	0.694094	20.0603	18.137	0.298104	1	1	28	20	0.403815	0.947531	1	28	27.9999
uc011yla.1	chr12	24665838	24681795	-	1802	15957	1	coding	Cys1	Mus musculus cystin 1 (Cys1), transcript variant 3, mRNA.	12879	2.99796	2.17677	2.03846	2.4397	2.07597	2.70061	2.53429	2.06764	2.31072	1.94246	2.39458	2.52957	2.23184	2.31657	1.86941	1.94504	1.72281	2.47258	2.24692	2.28243	1.95481	1.79215	2.34855	3.00836	0.0384182	0.33993	23.7619	9.58079	0.295779	0.247874	1	28	6	0.270617	0.439339	1	23.9273	8.48969
uc011ypd.1	chr12	84783212	84876495	-	6568	93283	1	coding	Ltbp2	Mus musculus latent transforming growth factor beta binding protein 2 (Ltbp2), mRNA.	16997	35.2848	28.3302	29.0046	40.5917	37.3245	34.8481	35.9752	33.3429	42.8451	38.7955	33.4013	30.6517	18.3253	20.3217	18.8981	22.1549	28.8097	31.7672	26.7135	20.0553	21.8259	27.0432	36.6554	27.9258	0.0127252	0.295607	20.1616	5.82525	6.28112	0.0968455	1	20	8	4.54885	0.227982	1	20	8.2153
uc011ype.1	chr12	84875802	84879755	+	3953	3953	1	coding	D030025P21Rik	Mus musculus RIKEN cDNA D030025P21 gene (D030025P21Rik), long non-coding RNA.	100303738	2.79174	2.16044	2.46216	3.55712	3.22269	3.5503	3.08842	2.37087	3.69511	3.03471	2.90882	2.90669	1.59084	1.88972	1.71748	1.91867	2.58781	2.64174	2.21925	1.77707	1.84714	2.55592	3.06459	2.16431	0.0983154	0.427862	20.0603	7.02641	0.410969	1	1	28	2	0.541554	0.606305	1	20.7571	7.53736
uc011zln.1	chr14	55700009	55713492	-	2837	13483	1	coding	Tgm1	Mus musculus transglutaminase 1, K polypeptide (Tgm1), transcript variant 1, mRNA.	21816	6.49681	7.00946	8.52479	5.75582	9.13526	7.45907	6.00963	6.49588	5.14867	7.23514	5.48763	5.80895	9.17584	8.02835	9.90117	9.2152	7.67798	5.75452	8.4334	11.675	9.34941	9.35872	6.15345	8.3407	0.569212	0.782765	24	3.02336	0.507919	1	1	20	10	0.682884	1	1	20	4.56442
uc012aro.1	chr17	35635755	35643695	-	2605	7940	1	coding	Dpcr1	Mus musculus diffuse panbronchiolitis critical region 1 (human) (Dpcr1), mRNA.	268949	2.33999	1.06739	0.936635	2.43772	1.81123	0.964199	0.934978	2.79455	3.66202	4.48766	3.12465	2.88876	1.0386	0.590387	1.21358	2.16158	2.25651	2.07119	1.61317	1.43914	1.75522	1.34597	3.59443	4.07328	0.145662	0.477816	20.9005	4.70987	0.728257	1	1	20	6	1.06143	0.851724	1	20.8889	6.55596
uc012bru.1	chr2	25242929	25244261	+	1332	1332	1	coding	Rnf208	Mus musculus ring finger protein 208 (Rnf208), mRNA.	68846	1.9303	2.57209	2.21424	2.51471	1.87233	2.16854	2.83424	1.72136	2.33215	1.68387	1.767	2.42992	1.75671	2.08932	1.94541	1.74704	1.49013	1.67252	1.7041	2.62326	2.27679	1.85302	1.2709	1.83241	0.254523	0.570139	20.3673	17.8707	0.264118	1	1	20	0	0.368723	0.860715	1	20.1223	15.5182
uc012but.1	chr2	38723374	38784515	-	5868	61141	1	coding	Nr6a1	Mus musculus nuclear receptor subfamily 6, group A, member 1 (Nr6a1), transcript variant 2, mRNA.	14536	1.08803	0.80808	1.0555	0.683799	0.712173	0.802574	0.830136	0.76194	0.649527	0.810788	0.66432	1.18589	1.26483	1.09205	0.812539	0.709906	0.685172	1.04404	1.10296	0.744329	0.675837	0.833386	0.851934	0.88443	0.198628	0.521304	20.9005	14.9778	0.129389	0.805264	1	24	12	0.0992283	0.805175	1	21.1576	14.7343
uc012cqv.1	chr3	82892582	82903974	-	5347	11392	1	coding	Lrat	Mus musculus lecithin-retinol acyltransferase (phosphatidylcholine-retinol-O-acyltransferase) (Lrat), mRNA.	79235	2.46913	2.61867	2.30165	3.83044	3.2145	3.16492	3.5359	4.18091	3.3045	3.92779	4.26426	3.31918	1.7368	1.88329	1.62834	2.04172	2.55086	3.15738	2.32334	1.90599	2.19453	2.43747	2.95818	2.77728	0.764065	0.881236	24	0.14384	0.14922	1	1	28	2	0.672873	0.981202	1	23.2509	0.426448
uc012csm.1	chr3	89401896	89402650	-	666	754	1	coding	Lenep	Mus musculus lens epithelial protein (Lenep), mRNA.	57275	1.64834	1.49107	1.81165	1.36213	0.759051	1.7914	1.6914	1.24799	1.38936	1.27566	0.957127	1.61995	1.31753	1.09964	1.12834	0.862737	1.14625	1.25439	1.75016	1.20233	1.22596	1.21226	0.754594	1.15731	0.163645	0.493046	20.9005	16.4523	0.249013	1	1	20	16	0.263527	0.674977	1	21.8605	14.5262
uc012dks.2	chr4	123312650	123343252	-	2393	30602	1	coding	Bmp8a	Mus musculus bone morphogenetic protein 8a (Bmp8a), transcript variant 1, mRNA.	12163	0.434609	0.466854	0.526613	0.131226	0.394338	0.419847	0.458014	0.371283	0.37747	0.326629	0.358588	0.293053	0.626421	0.382554	0.866291	0.696319	0.521058	0.378204	0.692179	0.912604	0.731142	0.722968	0.353705	0.665658	0.348492	0.641283	24	13.5571	0.0589077	1	1	24	18	0.0728998	0.816933	1	24.2804	11.7982
uc012dpy.2	chr4	151003655	151044665	-	5978	41010	1	coding	Per3	Mus musculus period circadian clock 3 (Per3), transcript variant 1, mRNA.	18628	0.647571	0.606329	0.488886	0.66538	0.969675	1.38654	0.753746	0.474641	0.530698	0.710597	0.951487	0.99713	0.703343	0.45941	0.429137	0.701649	1.13655	1.68282	0.944125	0.420114	0.550233	0.837345	1.08846	1.20768	0.00434444	0.234898	24	6.89715	0.291571	0.000794327	0.593521	24	8	0.234328	0.0963359	1	24.461	7.05232
uc012drk.1	chr4	156221456	156228542	-	2194	7086	1	coding	Plekhn1	Mus musculus pleckstrin homology domain containing, family N member 1 (Plekhn1), mRNA.	231002	3.41037	3.76807	5.31605	4.10302	5.2688	4.95135	4.06584	4.03653	3.19324	3.26825	3.263	3.46679	3.89946	3.83872	5.42116	4.6878	3.81585	2.57024	5.25677	6.4036	4.54019	3.99528	2.91751	4.63725	0.377915	0.660224	25.9221	2.94232	0.404442	1	1	28	26	0.914247	0.992053	1	28	25.9939
uc012fnu.2	chr7	81347026	81454758	-	3102	107732	1	coding	Cpeb1	Mus musculus cytoplasmic polyadenylation element binding protein 1 (Cpeb1), transcript variant 1, mRNA.	12877	2.09546	1.99282	2.34242	2.6208	2.02081	2.25708	2.51256	2.06039	2.4574	1.98292	2.29997	1.82597	1.86226	1.7707	1.45353	1.72264	1.93599	2.04233	2.08645	1.26723	1.474	1.30136	1.82476	1.90497	0.628236	0.812101	24	22.2448	0.103048	1	1	20	0	0.180654	0.990312	1	21.0224	18.4976
uc012fwo.1	chr7	141101219	141117806	-	2988	16587	1	coding	Ano9	Mus musculus anoctamin 9 (Ano9), mRNA.	71345	1.33425	1.20475	1.44471	1.62314	2.53779	1.60766	1.15138	1.22777	0.892166	1.22832	0.951805	1.16446	1.33374	1.38482	1.62173	1.67298	1.37964	0.920327	1.79649	1.5592	1.52243	1.36645	0.929486	1.33276	0.08568	0.413585	25.1069	3.19181	0.339296	1	1	28	26	0.290369	0.888254	1	28	27.8214
uc012gdr.1	chr8	48099092	48141667	+	1851	42575	1	coding	Dctd	Mus musculus dCMP deaminase (Dctd), transcript variant 3, mRNA.	320685	1.70121	1.24735	1.40508	0.980206	0.910369	1.35696	0.740159	0.882581	0.999802	0.936339	0.847704	1.58831	1.42217	1.74089	1.18995	1.28823	1.30602	1.80535	1.90572	1.27815	1.18469	1.04682	1.11461	1.24922	0.487903	0.732344	24	9.99219	0.153751	1	1	28	16	0.325124	0.966801	1	22.0067	12.0001
uc029rtu.1	chr12	80337203	80337245	+	42	42	1	antisense	AB341951	Mus musculus non-coding RNA, oocyte_clustered_small_RNA7152, complete sequence.	NA	22.011	17.733	14.0446	15.7843	9.6291	19.4361	23.1964	16.3775	18.884	18.6101	15.1773	22.4768	20.0218	13.9497	10.4886	13.6805	15.1469	15.7471	18.9885	16.4656	13.8859	16.4768	20.7825	17.7399	0.0614266	0.384882	24.0482	12.3604	3.53384	0.377646	1	24	12	3.06827	0.611648	1	23.5842	15.3539
uc029rxw.1	chr12	108536402	108555618	-	1541	19216	1	antisense	Gm16596	Mus musculus predicted gene, 16596 (Gm16596), transcript variant 1, long non-coding RNA.	100504467	1.0311	0.757193	1.63554	1.17739	1.0279	1.44657	1.20516	1.04153	1.48687	1.14675	1.24097	1.36524	1.09139	1.3307	1.21073	1.24909	0.941249	0.993907	1.21421	1.48803	1.42301	1.66158	1.39033	1.31712	0.841537	0.918688	24	23.1679	0.0603142	1	1	28	26	0.212573	0.999795	1	27.0782	25.2495
uc029sjc.1	chr14	51986389	51988829	-	710	2440	1	antisense	Gm16617	Mus musculus predicted gene, 16617 (Gm16617), long non-coding RNA.	100502764	1.83102	1.74833	2.07702	1.67086	1.70883	1.5035	1.7581	1.21101	1.64459	1.38806	1.27766	1.48157	2.21429	1.44409	1.53288	0.930662	1.61282	1.71595	1.29608	1.28161	0.887132	1.55949	1.60193	1.19415	0.925662	0.958911	24	21.8427	0.0298086	1	1	24	18	0.1788	0.99855	1	22.9268	16.0058
uc029slk.1	chr14	69390793	69480287	+	2822	89494	1	antisense	Loxl2	Mus musculus lysyl oxidase-like 2 (Loxl2), mRNA.	NA	1.26941	0.703792	0.969125	1.07568	1.24202	1.31283	0.938602	1.07655	1.17886	0.927264	1.12942	0.936666	1.0883	0.973194	1.03762	1.24201	1.54195	1.18416	0.999997	1.05762	1.09119	1.11169	1.26535	0.983261	0.394951	0.670942	24	5.69285	0.103195	1	1	28	6	0.198919	0.757215	1	20	8.43891
uc029suw.1	chr15	94247202	94255606	+	1067	8404	1	noncoding	D630010B17Rik	Mus musculus RIKEN cDNA D630010B17 gene (D630010B17Rik), long non-coding RNA.	328594	1.62452	2.07079	1.98518	1.43883	1.57928	1.58896	1.11281	1.12816	1.42471	1.05104	1.26377	1.13753	2.12448	2.47095	2.72001	2.82714	2.02716	1.76167	1.63862	2.28552	2.05516	1.66467	1.26427	1.20395	0.412207	0.683125	27.3425	21.8846	0.125693	1	1	28	16	0.344129	0.998235	1	24.2804	16.7762
uc029tnh.2	chr18	62952903	62953655	+	752	752	1	coding	Apcdd1	SubName: Full=EIG 180 protein ;	NA	5.60885	5.18314	5.74043	4.59344	3.27159	4.96836	5.26314	4.07805	4.51174	4.88062	4.49916	6.16916	4.03539	5.59983	6.27148	5.08109	3.85762	2.77734	4.60923	4.59811	4.24997	6.16565	3.55253	3.99733	0.113907	0.444902	20.1616	16.1369	0.660028	0.805264	1	20	18	0.270477	0.65301	1	20	16.8294
uc029tql.1	chr19	3958808	3970438	+	1989	11630	1	coding	Aldh3b3	Mus musculus aldehyde dehydrogenase 3 family, member B3 (Aldh3b3), mRNA.	73458	0.406689	0.686498	0.754901	0.456099	1.32164	0.710333	0.413284	0.259372	0.243685	0.32463	0.295833	0.339016	0.624984	0.552308	1.06831	0.606649	0.51175	0.315017	0.478073	0.71368	0.633347	0.591475	0.265968	0.607107	0.222347	0.544122	24	4.25341	0.19597	1	1	28	26	0.212377	0.98962	1	28	27.3037
uc029tzt.1	chr2	92408892	92432308	+	1186	23416	1	antisense	D930015M05Rik	Mus musculus RIKEN cDNA D930015M05 gene (D930015M05Rik), long non-coding RNA.	320507	0.462815	0.795445	0.452149	0.676649	0.539912	0.661819	0.847127	0.531648	0.427252	1.03154	0.723526	0.909685	0.801519	0.308752	0.502527	0.484471	0.708046	0.675054	0.336222	0.368273	0.432734	0.661295	0.624464	0.584899	0.595207	0.794735	21.4624	11.5101	0.0755654	1	1	20	12	0.140717	0.994421	1	20	12.1053
uc029unc.1	chr3	89093588	89101967	-	1450	8379	1	coding	Fdps	Mus musculus farnesyl diphosphate synthetase (Fdps), transcript variant 1, mRNA.	110196	15.7597	18.4399	20.0816	14.847	16.8509	15.222	17.9942	15.2198	13.2036	14.9997	11.1257	16.3321	17.9278	21.6425	20.4087	21.4577	17.1108	16.8285	21.6621	25.9051	19.3705	19.0267	14.7211	15.8938	0.400469	0.675103	20.7917	18.0146	2.30997	1	1	28	14	1.93691	0.804574	1	21.2945	18.0482
uc029unk.1	chr3	92967061	92968281	+	605	1220	1	coding	Lce3e	Mus musculus late cornified envelope 3E (Lce3e), mRNA.	69514	4.10659	3.65213	8.19885	4.49842	7.63166	5.18954	6.24001	4.83204	3.89645	3.98816	3.32299	4.85944	4.71373	3.87364	4.83993	4.1313	3.19662	3.62477	6.18546	5.53486	5.43684	3.3934	2.40459	3.77952	0.886796	0.939745	24	3.68716	0.328675	1	1	28	4	1.1593	0.999103	1	28	24.9972
uc029wnj.1	chr7	101858331	101870788	-	1300	12457	1	coding	Folr1	Mus musculus folate receptor 1 (adult) (Folr1), transcript variant 4, mRNA.	14275	15.7558	15.4687	15.2831	17.1505	15.788	15.1912	15.1992	18.2326	14.5746	14.3515	14.2765	12.5524	10.8279	12.6473	8.71073	11.9115	15.0919	14.6735	14.5111	9.71538	11.4488	11.7112	15.4634	15.5932	0.645758	0.822625	24	19.2836	0.506997	1	1	20	2	0.416368	0.964257	1	22.3051	17.0815
uc029wtb.1	chr8	54779434	55060878	+	2959	281444	1	coding	Gpm6a	Mus musculus glycoprotein m6a (Gpm6a), transcript variant 2, mRNA.	234267	25.3649	18.433	20.7051	24.9866	22.2781	22.3353	26.6897	23.1591	29.4248	22.74	22.3132	22.2687	19.2137	28.3762	18.1364	21.2726	32.705	31.8213	24.1949	17.7376	20.1432	24.4006	30.4194	27.9671	0.874307	0.934127	24	17.0215	0.654316	1	1	28	8	2.20298	0.992684	1	20	0.382545
uc033hcb.1	chr17	25831365	25831428	-	63	63	1	antisense	Mir3082	Mus musculus microRNA 3082 (Mir3082), microRNA.	100526479	11.0055	20.8856	19.5773	11.6305	8.5592	15.9475	10.6317	18.1972	10.8408	12.9461	13.6207	8.99072	21.4727	13.9497	12.3395	12.7685	14.541	17.1284	16.5541	15.0213	11.8493	10.9845	13.0153	8.56408	0.281195	0.590553	21.9341	18.2287	2.72235	1	1	20	18	4.33143	0.736676	1	23.2509	13.6204
uc033hwm.1	chr3	92957390	92958574	+	558	1184	1	coding	Lce3d	Mus musculus late cornified envelope 3D (Lce3d), mRNA.	630994	1.65674	2.40254	4.709	2.68878	4.40902	2.25066	2.18245	1.79771	1.73724	1.88798	1.31813	1.83681	3.60374	3.01869	4.08663	2.41984	1.82414	2.05862	3.4082	2.9353	3.05191	2.43904	1.32727	1.84174	0.277298	0.58746	25.2658	24.9273	0.63357	1	1	28	24	1.15209	0.996981	1	21.0224	3.08743
uc033idq.2	chr4	109402279	109406257	-	2528	3978	1	noncoding	Ttc39aos1	Mus musculus Ttc39a opposite strand RNA 1 (Ttc39aos1), long non-coding RNA.	102635290	0.731377	0.991872	0.943951	0.924737	0.999857	1.13018	1.20432	0.895646	0.758199	1.16953	0.872843	0.981581	0.896685	0.608369	0.748277	0.863693	0.926069	1.23926	1.15269	0.705493	0.941252	0.875981	0.973061	1.0468	0.770258	0.884574	24	7.38541	0.0467708	1	1	28	4	0.147748	0.987293	1	28	4.07276
uc033ilr.1	chr5	119671233	119684724	+	4633	13491	1	coding	Tbx3	Mus musculus T-box 3 (Tbx3), transcript variant 1, mRNA.	21386	1.45289	1.30213	1.46997	1.12213	1.19299	1.43667	1.08428	1.19394	1.16981	1.48169	1.05837	1.7407	1.74403	1.75463	1.70031	1.32081	1.41157	1.1796	1.74787	1.94048	1.571	1.55343	1.39303	1.19228	0.648472	0.824263	21.5784	13.0258	0.0823081	1	1	20	10	0.153737	0.999494	1	21.2945	12.0001
uc056yno.1	chr11	84870923	84871631	+	582	708	1	noncoding	Ggnbp2os	Mus musculus gametogenetin binding protein 2, opposite strand (Ggnbp2os), transcript variant 1, long non-coding RNA.	102635561	0.893487	1.36502	1.15174	1.01917	0.810698	1.13287	1.15085	0.837167	1.2492	1.10943	1.01102	0.973222	0.942309	0.440423	0.801431	1.53025	1.44286	1.31582	1.15949	0.750468	0.80166	0.871968	0.818057	1.32434	0.408079	0.680348	26.6133	17.8936	0.0970631	1	1	28	20	0.147569	0.959075	1	25.8039	17.7544
uc056yoh.1	chr11	98768996	98773402	+	4406	4406	1	antisense	AK053029	Mus musculus 15 days embryo head cDNA, RIKEN full-length enriched library, clone:D930024E14 product:inferred: ORPHAN NUCLEAR RECEPTOR NR1D1 (V-ERBA RELATED PROTEIN EAR-1) (REV- ERBA-ALPHA). [Rat] {Rattus norveg, full insert sequence.	NA	0.406524	0.507118	0.705911	2.13816	1.54511	0.769597	0.518246	0.858649	1.12507	1.60431	1.58588	1.21209	0.929391	0.689809	1.18802	3.29283	3.90422	3.33398	1.31579	1.36305	2.02256	3.04705	3.79408	3.11969	0.00367733	0.231584	23.9042	1.29583	0.569877	0.0175407	0.926246	24	2	0.537818	0.0891461	1	24.1026	2.90723
uc057bxe.1	chr6	52158524	52162020	+	519	3496	1	noncoding	Hotairm1	Mus musculus Hoxa transcript antisense RNA, myeloid-specific 1 (Hotairm1), long non-coding RNA.	105242658	1.55858	1.67422	2.11813	2.08408	1.75328	2.11731	1.40787	2.48503	1.65553	1.50602	1.79509	0.831511	1.47937	2.53998	1.94721	1.716	1.66703	1.94503	2.65958	2.03378	1.03382	1.28894	1.78375	2.07914	0.375969	0.658673	20.0603	3.25134	0.236892	1	1	28	26	0.37746	0.954275	1	22.0067	13.9276
[truncated: 32 more columns]
