# Supplementary material for: REV-ERBα and REV-ERBβ function as key factors regulating Mammalian Circadian Output
Source: Sci Rep. 2019 Jul 15;9:10171. doi: 10.1038/s41598-019-46656-0 (PMC6629614; doi:10.1038/s41598-019-46656-0)
Supplement: Supplementary file 3 — Supplementary Table S2 [file 41598_2019_46656_MOESM3_ESM.xlsx]

## Sheet: knownResults_WT
Supplementary Table S2. Transcription factor-binding motifs enriched in promoter region of cycling genes in WT and KO cells. Enrichment of transcription factor binding motifs in the promoter of cycling genes was determined by Homer. Motifs with p-value ≤ 0.01 are listed.
WT cells
Motif Name	Consensus	P-value	Log P-value	q-value (Benjamini)	# of Target Sequences with Motif(of 158)	% of Target Sequences with Motif	# of Background Sequences with Motif(of 46604)	% of Background Sequences with Motif
Hnf1(Homeobox)/Liver-Foxa2-Chip-Seq(GSE25694)/Homer	GGTTAAWCATTAA	1e-06	-14.25	0.0002	18	0.1139	1318.9	0.0283
HNF1b(Homeobox)/PDAC-HNF1B-ChIP-Seq(GSE64557)/Homer	GTTAATNATTAA	0.0001	-10.05	0.0078	16	0.1013	1465.9	0.0314
HIF-1b(HLH)/T47D-HIF1b-ChIP-Seq(GSE59937)/Homer	RTACGTGC	0.001	-7.042	0.1061	95	0.6013	22107	0.4739
Sp5(Zf)/mES-Sp5.Flag-ChIP-Seq(GSE72989)/Homer	RGKGGGCGGAGC	0.01	-5.361	0.4275	116	0.7342	29548.4	0.6334
Sp1(Zf)/Promoter/Homer	GGCCCCGCCCCC	0.01	-5.314	0.4275	66	0.4177	14794.7	0.3171
NFY(CCAAT)/Promoter/Homer	RGCCAATSRG	0.01	-5.149	0.4275	67	0.4241	15168.8	0.3252
Pitx1(Homeobox)/Chicken-Pitx1-ChIP-Seq(GSE38910)/Homer	TAATCCCN	0.01	-4.838	0.4275	142	0.8987	38561.2	0.8266

## Sheet: knownResults_KO
KO cells
Motif Name	Consensus	P-value	Log P-value	q-value (Benjamini)	# of Target Sequences with Motif(of 220)	% of Target Sequences with Motif	# of Background Sequences with Motif(of 48691)	% of Background Sequences with Motif
KLF6(Zf)/PDAC-KLF6-ChIP-Seq(GSE64557)/Homer	MKGGGYGTGGCC	1e-05	-12.78	0.001	159	0.7227	27870.6	0.5724
GRHL2(CP2)/HBE-GRHL2-ChIP-Seq(GSE46194)/Homer	AAACYKGTTWDACMRGTTTB	1e-05	-12.71	0.001	55	0.25	6536.5	0.1342
Sp5(Zf)/mES-Sp5.Flag-ChIP-Seq(GSE72989)/Homer	RGKGGGCGGAGC	1e-05	-12.6	0.001	160	0.7273	28174.8	0.5786
Fra1(bZIP)/BT549-Fra1-ChIP-Seq(GSE46166)/Homer	NNATGASTCATH	1e-05	-12.29	0.001	60	0.2727	7494.2	0.1539
KLF3(Zf)/MEF-Klf3-ChIP-Seq(GSE44748)/Homer	NRGCCCCRCCCHBNN	0.0001	-11.49	0.001	110	0.5	17402	0.3574
Atf3(bZIP)/GBM-ATF3-ChIP-Seq(GSE33912)/Homer	DATGASTCATHN	0.0001	-11.26	0.001	67	0.3045	9012.4	0.1851
Sp1(Zf)/Promoter/Homer	GGCCCCGCCCCC	0.0001	-10.83	0.001	83	0.3773	12166.9	0.2499
BATF(bZIP)/Th17-BATF-ChIP-Seq(GSE39756)/Homer	DATGASTCAT	0.0001	-10.77	0.001	66	0.3	8964	0.1841
KLF5(Zf)/LoVo-KLF5-ChIP-Seq(GSE49402)/Homer	DGGGYGKGGC	0.001	-9.079	0.0046	168	0.7636	31454.7	0.646
JunB(bZIP)/DendriticCells-Junb-ChIP-Seq(GSE36099)/Homer	RATGASTCAT	0.001	-8.131	0.0107	55	0.25	7700.9	0.1581
AP-1(bZIP)/ThioMac-PU.1-ChIP-Seq(GSE21512)/Homer	VTGACTCATC	0.001	-8.097	0.0107	69	0.3136	10354.8	0.2126
Jun-AP1(bZIP)/K562-cJun-ChIP-Seq(GSE31477)/Homer	GATGASTCATCN	0.001	-7.853	0.0118	31	0.1409	3579.2	0.0735
Fosl2(bZIP)/3T3L1-Fosl2-ChIP-Seq(GSE56872)/Homer	NATGASTCABNN	0.001	-7.798	0.0118	39	0.1773	4935.2	0.1014
Slug(Zf)/Mesoderm-Snai2-ChIP-Seq(GSE61475)/Homer	SNGCACCTGCHS	0.01	-6.683	0.0326	84	0.3818	13888.9	0.2852
Fra2(bZIP)/Striatum-Fra2-ChIP-Seq(GSE43429)/Homer	GGATGACTCATC	0.01	-6.514	0.036	47	0.2136	6734.4	0.1383
ZEB1(Zf)/PDAC-ZEB1-ChIP-Seq(GSE64557)/Homer	VCAGGTRDRY	0.01	-6.492	0.036	164	0.7455	31648.4	0.6499
Maz(Zf)/HepG2-Maz-ChIP-Seq(GSE31477)/Homer	GGGGGGGG	0.01	-6.278	0.0402	168	0.7636	32715.5	0.6719
Klf9(Zf)/GBM-Klf9-ChIP-Seq(GSE62211)/Homer	GCCACRCCCACY	0.01	-5.93	0.0537	86	0.3909	14641.8	0.3007
Znf263(Zf)/K562-Znf263-ChIP-Seq(GSE31477)/Homer	CVGTSCTCCC	0.01	-5.464	0.0811	178	0.8091	35564.6	0.7304
Smad3(MAD)/NPC-Smad3-ChIP-Seq(GSE36673)/Homer	TWGTCTGV	0.01	-5.318	0.0892	194	0.8818	39680.1	0.8149
AP-2gamma(AP2)/MCF7-TFAP2C-ChIP-Seq(GSE21234)/Homer	SCCTSAGGSCAW	0.01	-5.074	0.1084	138	0.6273	26373.5	0.5416
Klf4(Zf)/mES-Klf4-ChIP-Seq(GSE11431)/Homer	GCCACACCCA	0.01	-4.943	0.118	71	0.3227	12048.4	0.2474
KLF10(Zf)/HEK293-KLF10.GFP-ChIP-Seq(GSE58341)/Homer	GGGGGTGTGTCC	0.01	-4.729	0.1399	98	0.4455	17791.8	0.3654
