# Supplementary material for: REV-ERBα and REV-ERBβ function as key factors regulating Mammalian Circadian Output
Source: Sci Rep. 2019 Jul 15;9:10171. doi: 10.1038/s41598-019-46656-0 (PMC6629614; doi:10.1038/s41598-019-46656-0)
Supplement: Supplementary file 4 — Supplementary Table S3 [file 41598_2019_46656_MOESM4_ESM.xlsx]

## Sheet: Sheet1
Supplementary Table S3. Primer sequences used in this study.
Gene		Sequence (5'-3')
For Sequencing analysis of genomic DNA
Rev-erba	F	CCTCCTTCTATAACGGGAGCCC
	R	GGCTCTTTCTTAAACGGAGGGA
Rev-erbb	F	GCTGCATATAGTGGCACAGCA
	R	GAAAAGTTGTGTGAATGGTGGC
For Sequencing analysis of cDNA
Rev-erba	F	CCTCCTTCTATAACGGGAGCCC
	R	GATGTGGAGTAGGTGAGGTC
Rev-erbb	F	GGCATGGTTCTACTGTGTAA
	R	CTGTTCTGCTAAGGTGTCAT
For qPCR	(for Fig. 1b and Fig. 3g)
Rev-erba	F	CCTCCTTCTATAACGGGAGCCC
	R	CCCACACACCTTACACAGTA
Rev-erbb	F	GGCATGGTTCTACTGTGTAA
	R	AGTTCTCATTCTTCAGGCAC
Per2	F	TTCCTGGCTCCTCATGACGT
	R	TCTCCTCCATGCACTCCTGA
Cry1	F	TGAGGCAAGCAGACTGAATATT
	R	CCTCTGTACCGGGAAAGCTG
Bmal1	F	TAAACTCACCGTGCTAAGGATG
	R	TGGCTTGTAGTTTGCTTCTGTG
Npas2	F	AGGATAGAGCAAAGAGAGCCTC
	R	GCACGGTGGTTTTGTCCATTTT
18S rRNA	F	CGCCGCTAGAGGTGAAATTC
	R	CGAACCTCCGACTTTCGTTCT
