# Supplementary material for: REV-ERBα and REV-ERBβ function as key factors regulating Mammalian Circadian Output
Source: Sci Rep. 2019 Jul 15;9:10171. doi: 10.1038/s41598-019-46656-0 (PMC6629614; doi:10.1038/s41598-019-46656-0)
Supplement: Supplementary file 5 — Supplementary Table S4 [file 41598_2019_46656_MOESM5_ESM.xlsx]

## Sheet: stat
* Software : Illumina package bcl2fastq
* Fastq Quality Encoding : Sanger Quality ( ASCII Character Code = Phred Quality Value + 33 )
Sample	Total Bases	Read Count	GC (%)	AT (%)	Q20 (%)	Q30 (%)
WT-12	3833671746	37957146	51.332	48.668	98.623	96.049
WT-16	4433761428	43898628	51.207	48.793	98.641	96.107
WT-20	4096419004	40558604	51.249	48.751	98.658	96.045
WT-24	3157562798	31262998	51.135	48.865	98.647	96.082
WT-28	3265882268	32335468	51.373	48.627	98.698	96.168
WT-32	3504560620	34698620	51.111	48.889	98.415	95.439
WT-36	3601616368	35659568	51.175	48.825	98.646	96.073
WT-40	3840891024	38028624	51.26	48.74	98.686	96.132
WT-44	5020060772	49703572	50.824	49.176	98.386	95.43
WT-48	3248177372	32160172	50.777	49.223	98.453	95.672
WT-52	4508292358	44636558	50.923	49.077	98.339	95.286
WT-56	4089068022	40485822	50.886	49.114	98.392	95.469
KO-12	3019667700	29897700	51.026	48.974	98.546	95.813
KO-16	3010645370	29808370	50.841	49.159	98.284	95.155
KO-20	4245325526	42032926	51.107	48.893	98.14	94.901
KO-24	3841238262	38032062	51.056	48.944	98.145	94.888
KO-28	4363571882	43203682	50.976	49.024	98.558	95.947
KO-32	3180605544	31491144	50.87	49.13	98.645	96.177
KO-36	3607982802	35722602	51.05	48.95	98.275	95.181
KO-40	3027243710	29972710	51.345	48.655	98.624	96.076
KO-44	4721538708	46747908	51.501	48.499	98.598	95.982
KO-48	4790462724	47430324	51.142	48.858	98.552	95.895
KO-52	4179960144	41385744	51.265	48.735	98.529	95.85
KO-56	4290532116	42480516	51.054	48.946	98.559	95.915
				Research use only

## Sheet: Sheet1
Supplementary Table S4. The status sheet of RNA-seq samples.
Sample	# total reads	# mapped reads		# reliable reads (QV>10)
WT-12	37957146	36392158	0.95877	34384817	0.905885
WT-16	43898628	42213045	0.961603	40010162	0.911422
WT-20	40558604	39136859	0.964946	37081449	0.914268
WT-24	31262998	30079322	0.962138	28479188	0.910955
WT-28	32335468	31132324	0.962792	29505998	0.912496
WT-32	34698620	33401904	0.962629	31637267	0.911773
WT-36	35659568	34384565	0.964245	32644854	0.915458
WT-40	38028624	36669911	0.964271	34690953	0.912233
WT-44	49703572	47671483	0.959116	45079667	0.90697
WT-48	32160172	30853166	0.959359	29206232	0.908149
WT-52	44636558	42767357	0.958124	40516916	0.907707
WT-56	40485822	38842600	0.959412	36818697	0.909422
KO-12	29897700	28730394	0.960957	27184602	0.909254
KO-16	29808370	28660972	0.961508	27115147	0.909649
KO-20	42032926	40321529	0.959284	38276568	0.910633
KO-24	38032062	36478574	0.959153	34532133	0.907974
KO-28	43203682	41354515	0.957199	39026407	0.903312
KO-32	31491144	30193363	0.958789	28530471	0.905984
KO-36	35722602	34277416	0.959544	32368251	0.9061
KO-40	29972710	28841736	0.962267	27304555	0.910981
KO-44	46747908	44963991	0.96184	42605980	0.911399
KO-48	47430324	45451316	0.958275	43060902	0.907877
KO-52	41385744	39668375	0.958503	37547979	0.907268
KO-56	42480516	40820198	0.960916	38665703	0.910199
